# Supplementary material for: 2,4-Dimethyl-N-(3-methyl­phen­yl)benzene­sulfonamide
Source: Acta Crystallogr Sect E Struct Rep Online. 2010 Mar 31;66(Pt 4):o989. doi: 10.1107/S1600536810011529 (PMC2984068; doi:10.1107/S1600536810011529)
Supplement: Supplementary file 2 [file e-66-0o989-Isup2.hkl]

# 
# h,k,l, Fc-squared, Fo-squared, sigma(Fo-squared) and status flag 
# 
data_I
_shelx_title ' S60 P21/C' 
_shelx_refln_list_code          4 
_shelx_F_calc_maximum      135.12 
_exptl_crystal_F_000       584.00 
_reflns_d_resolution_high  0.8000 
 
loop_ 
 _symmetry_equiv_pos_as_xyz 
 'x, y, z' 
 '-x, y+1/2, -z+1/2' 
 '-x, -y, -z' 
 'x, -y-1/2, z-1/2' 
 
_cell_length_a     9.1100 
_cell_length_b    15.3670 
_cell_length_c    10.4220 
_cell_angle_alpha  90.000 
_cell_angle_beta  104.050 
_cell_angle_gamma  90.000 
 
_shelx_F_squared_multiplier     1.000 
 
loop_ 
 _refln_index_h 
 _refln_index_k 
 _refln_index_l 
 _refln_F_squared_calc 
 _refln_F_squared_meas 
 _refln_F_squared_sigma 
 _refln_observed_status 
   2   0   0     3937.30     3633.26     22.51 o 
   3   0   0      515.75      512.73      2.74 o 
   4   0   0     4752.83     4874.47     21.90 o 
   5   0   0     1238.35     1279.39     36.56 o 
   6   0   0       14.73       25.58      4.66 o 
   7   0   0       81.86       64.89      2.30 o 
   8   0   0      114.21      108.01      4.80 o 
   9   0   0      104.54       96.03      2.28 o 
  10   0   0       59.93       62.92      2.73 o 
  11   0   0       60.66       63.78      3.28 o 
   1   1   0      846.63      863.76      2.11 o 
   2   1   0     1548.19     1488.73      2.65 o 
   3   1   0      281.77      206.87      2.31 o 
   4   1   0     1169.93     1150.63      8.20 o 
   5   1   0        0.53        4.87      0.53 o 
   6   1   0      656.87      605.16      2.62 o 
   7   1   0       93.49      101.73      2.06 o 
   8   1   0        2.48        9.40      1.18 o 
   9   1   0       17.07       18.08      1.34 o 
  10   1   0       38.21       45.75      2.01 o 
  11   1   0        0.80        4.16      1.77 o 
   0   2   0     5256.55     5081.69     17.58 o 
   1   2   0     1431.83     1476.83      2.33 o 
   2   2   0     3662.93     3631.18     12.30 o 
   3   2   0     1576.67     1520.46      4.69 o 
   4   2   0     2726.54     2805.24      9.58 o 
   5   2   0     1093.91     1091.88     11.05 o 
   6   2   0      579.50      594.11      3.99 o 
   7   2   0       14.88       20.26      1.47 o 
   8   2   0      319.26      305.37      4.03 o 
   9   2   0       85.37       78.71      3.56 o 
  10   2   0        0.32       -0.71      1.55 o 
   1   3   0      186.06      169.56      0.95 o 
   2   3   0      556.78      576.19      7.58 o 
   3   3   0      632.53      704.59      6.46 o 
   4   3   0       15.74       22.32      0.91 o 
   5   3   0      416.30      376.75      4.91 o 
   6   3   0     1036.86     1047.80     12.29 o 
   7   3   0      362.46      354.47      5.03 o 
   8   3   0      249.29      252.52     13.41 o 
   9   3   0       46.44       40.70      1.93 o 
  10   3   0        0.48        1.81      2.05 o 
   0   4   0     2250.59     2277.25      9.11 o 
   1   4   0     5047.94     4969.75      9.72 o 
   2   4   0      276.63      256.37      6.25 o 
   3   4   0      650.55      663.79      5.60 o 
   4   4   0     1654.43     1662.88     12.77 o 
   5   4   0       15.35       20.73      0.90 o 
   6   4   0        5.70        5.82      1.40 o 
   7   4   0      287.16      274.26      3.71 o 
   8   4   0        0.19        2.76      1.84 o 
   9   4   0        8.11        6.15      1.45 o 
  10   4   0        1.95        0.63      1.58 o 
   1   5   0        6.75        9.02      0.61 o 
   2   5   0      787.66      812.60     12.64 o 
   3   5   0       15.41        9.97      0.76 o 
   4   5   0       38.21       58.43      0.73 o 
   5   5   0        0.87       -0.61      0.69 o 
   6   5   0       11.50       12.60      1.81 o 
   7   5   0      517.07      517.26      4.76 o 
   8   5   0       95.08       98.32      4.63 o 
   9   5   0       10.21        7.75      1.47 o 
  10   5   0        0.08       -0.18      1.52 o 
   0   6   0      425.91      422.73      4.34 o 
   1   6   0      594.86      668.55      7.79 o 
   2   6   0     1198.01     1429.51      5.82 o 
   3   6   0      597.66      591.36      3.95 o 
   4   6   0       41.71       30.07      2.24 o 
   5   6   0       26.29       21.34      1.66 o 
   6   6   0       64.38       59.21      2.22 o 
   7   6   0      145.27      158.53      3.20 o 
   8   6   0       79.50       86.60      5.88 o 
   9   6   0        7.17        7.77      1.49 o 
  10   6   0        0.08        1.38      2.43 o 
   1   7   0     1270.45     1332.83      5.27 o 
   2   7   0     1136.25     1104.17      6.93 o 
   3   7   0      123.61      161.49      1.48 o 
   4   7   0       64.00       58.48      1.22 o 
   5   7   0      238.00      233.56      3.06 o 
   6   7   0      162.89      129.74      2.84 o 
   7   7   0       35.54       45.02      2.42 o 
   8   7   0       47.07       51.63      1.78 o 
   9   7   0        0.09        0.91      1.52 o 
  10   7   0        0.12        0.29      1.77 o 
   0   8   0      449.98      387.51      9.18 o 
   1   8   0     1105.21     1078.32     14.19 o 
   2   8   0      413.91      447.53      3.44 o 
   3   8   0      500.32      537.82      2.70 o 
   4   8   0      176.58      191.18      2.76 o 
   5   8   0      198.32      194.13      3.09 o 
   6   8   0       16.15       11.66      2.07 o 
   7   8   0      108.32      122.69      3.07 o 
   8   8   0      165.42      160.77      2.85 o 
   9   8   0        8.03        8.53      2.62 o 
  10   8   0        5.43        3.78      2.46 o 
   1   9   0      100.45       95.94      1.53 o 
   2   9   0        6.66        1.85      0.69 o 
   3   9   0       21.29       23.34      0.81 o 
   4   9   0      516.32      583.06      4.52 o 
   5   9   0      490.98      510.23      4.53 o 
   6   9   0      373.09      388.66      4.33 o 
   7   9   0       21.53       20.88      2.31 o 
   8   9   0      118.40      132.73      2.45 o 
   9   9   0       15.62       12.28      1.73 o 
   0  10   0      752.15      750.91     11.65 o 
   1  10   0      853.10      853.84      7.42 o 
   2  10   0      176.52      171.71      1.25 o 
   3  10   0        2.46       -0.97      1.60 o 
   4  10   0        2.61        4.82      1.71 o 
   5  10   0       72.60       65.62      2.50 o 
   6  10   0       23.50       15.98      2.28 o 
   7  10   0       78.66       85.22      2.96 o 
   8  10   0      278.89      322.11      3.30 o 
   9  10   0       73.81       85.35      3.33 o 
   1  11   0      228.88      228.72      2.67 o 
   2  11   0       35.66       44.46      1.54 o 
   3  11   0       33.76       30.40      1.49 o 
   4  11   0      122.99      113.50      2.85 o 
   5  11   0      105.41      129.86      3.01 o 
   6  11   0       75.28       77.66      2.85 o 
   7  11   0      107.45      102.51      3.23 o 
   8  11   0       28.54       41.42      3.77 o 
   9  11   0       59.35       65.33      3.24 o 
   0  12   0      773.30      803.61      5.76 o 
   1  12   0      470.28      485.97      4.78 o 
   2  12   0      164.20      166.80      2.28 o 
   3  12   0      333.99      331.93     13.47 o 
   4  12   0       19.63       15.95      1.61 o 
   5  12   0      305.56      306.45      4.27 o 
   6  12   0        0.01       -2.24      2.24 o 
   7  12   0       24.09       30.16      4.83 o 
   8  12   0       55.23       63.60      3.00 o 
   1  13   0        1.22        3.76      3.13 o 
   2  13   0       49.73       46.76      1.82 o 
   3  13   0        2.37       -0.89      1.47 o 
   4  13   0      275.76      306.64     18.06 o 
   5  13   0       75.34       77.25      2.97 o 
   6  13   0       17.27       12.93      2.48 o 
   7  13   0       27.82       34.81      2.54 o 
   8  13   0        4.78        4.69      2.27 o 
   0  14   0      264.99      259.16      4.06 o 
   1  14   0       37.31       46.02      5.86 o 
   2  14   0       66.87       71.06      2.06 o 
   3  14   0        0.14       -1.39      1.62 o 
   4  14   0       10.97       15.42      1.82 o 
   5  14   0       45.83       40.39      3.19 o 
   6  14   0        0.94       -1.42      1.59 o 
   7  14   0       14.93       11.09      2.39 o 
   1  15   0      112.78      110.96      3.62 o 
   2  15   0       11.86        8.69      1.71 o 
   3  15   0       95.62       82.96      3.61 o 
   4  15   0       83.29       83.23      5.87 o 
   5  15   0        8.45        4.03      3.23 o 
   6  15   0        0.04        2.80      2.99 o 
   0  16   0        5.35        4.75      2.43 o 
   1  16   0        7.45        9.05      1.76 o 
   2  16   0        7.20        9.32      1.81 o 
   3  16   0       15.40       16.70      1.94 o 
   4  16   0       36.29       29.08      2.09 o 
   5  16   0        0.03        4.59      2.95 o 
   6  16   0        0.09        6.94      3.07 o 
   1  17   0        1.29        4.06      2.31 o 
   2  17   0       98.29      101.61      2.50 o 
   3  17   0       94.80       92.19      2.56 o 
   4  17   0       73.95       74.74      2.71 o 
   5  17   0       32.32       36.20      3.40 o 
   0  18   0        4.03       -2.57      2.57 o 
   1  18   0        4.62        7.83      2.43 o 
   2  18   0       30.98       32.87      4.99 o 
   3  18   0       27.57       25.44      2.30 o 
   1  19   0        0.12        2.11      3.58 o 
 -11   1   1        1.04        4.57      1.47 o 
 -10   1   1      169.41      175.91      2.51 o 
  -9   1   1      121.60      119.55      2.26 o 
  -8   1   1       37.14       30.81      1.74 o 
  -7   1   1        5.48        5.99      1.31 o 
  -6   1   1       67.07       70.85      2.19 o 
  -5   1   1        8.25        0.92      0.68 o 
  -4   1   1      109.67      103.17      1.41 o 
  -3   1   1       99.54       84.34      1.30 o 
  -2   1   1      415.73      441.62      1.10 o 
  -1   1   1     1758.31     1820.89      2.61 o 
   1   1   1     5874.63     5583.45     23.63 o 
   2   1   1     2591.67     2410.42      2.54 o 
   3   1   1     1329.11     1325.14      4.51 o 
   4   1   1      325.47      435.10      2.30 o 
   5   1   1       70.04       68.48      0.98 o 
   6   1   1        0.28       -0.04      0.68 o 
   7   1   1        8.24        7.42      1.04 o 
   8   1   1        8.80        8.45      1.08 o 
   9   1   1        2.73        1.11      1.13 o 
  10   1   1       11.59       13.92      1.65 o 
 -11   2   1       24.98       25.90      2.71 o 
 -10   2   1       52.20       62.45      3.16 o 
  -9   2   1      159.23      147.67      2.55 o 
  -8   2   1       76.30       63.87      2.10 o 
  -7   2   1      124.81      124.93      3.05 o 
  -6   2   1      630.53      562.42      3.08 o 
  -5   2   1      178.23      150.76      1.65 o 
  -4   2   1       80.43       96.07      1.94 o 
  -3   2   1        0.83        1.25      0.62 o 
  -2   2   1     6407.62     6442.89     16.88 o 
  -1   2   1      312.24      320.52      1.73 o 
   0   2   1     1154.83     1124.36      2.03 o 
   1   2   1     8506.44     8184.87     31.55 o 
   2   2   1        4.00        8.47      0.53 o 
   3   2   1        5.63        0.81      0.41 o 
   4   2   1        5.05       13.93      0.51 o 
   5   2   1      624.60      660.46      4.02 o 
   6   2   1       86.74       67.33      2.01 o 
   7   2   1        0.03        3.34      1.29 o 
   8   2   1       31.71       32.35      2.11 o 
   9   2   1        4.70        3.42      1.41 o 
  10   2   1        9.80       20.37      2.44 o 
 -11   3   1        3.76        2.13      2.36 o 
 -10   3   1        0.04        1.26      1.53 o 
  -9   3   1        1.69        3.86      2.34 o 
  -8   3   1      169.13      164.85      5.36 o 
  -7   3   1      164.63      159.15      2.40 o 
  -6   3   1      707.27      819.34      5.81 o 
  -5   3   1      873.19      799.44      3.93 o 
  -4   3   1      417.55      504.41      6.29 o 
  -3   3   1     2813.81     2749.16      8.73 o 
  -2   3   1     9045.67     8899.28     38.82 o 
  -1   3   1    14289.50    13926.35     48.80 o 
   0   3   1      976.30     1001.81      5.08 o 
   1   3   1      380.71      334.12      1.62 o 
   2   3   1       15.28       12.78      0.37 o 
   3   3   1      579.42      665.19      7.97 o 
   4   3   1        6.65        5.67      0.90 o 
   5   3   1      154.32      150.34      1.66 o 
   6   3   1       23.59       19.55      1.35 o 
   7   3   1      273.13      240.94      5.62 o 
   8   3   1      481.26      455.33     14.00 o 
   9   3   1       30.00       31.96      3.16 o 
  10   3   1       89.06       98.53      6.87 o 
 -10   4   1       11.38       16.26      2.98 o 
  -9   4   1       65.71       67.16      2.89 o 
  -8   4   1      196.13      185.18      3.60 o 
  -7   4   1     1403.34     1447.27      7.38 o 
  -6   4   1     1029.43     1008.81      4.80 o 
  -5   4   1      504.37      499.04      3.92 o 
  -4   4   1      447.55      432.66      7.19 o 
  -3   4   1     1072.69     1150.80      6.84 o 
  -2   4   1    10130.32    10294.41     34.97 o 
  -1   4   1     2082.22     2165.52      5.31 o 
   0   4   1     1104.49     1126.19      3.98 o 
   1   4   1     4940.06     4915.79     17.26 o 
   2   4   1      192.31      135.78      2.39 o 
   3   4   1      198.92      156.51      3.39 o 
   4   4   1      109.09       85.08      0.77 o 
   5   4   1      958.40      934.64      8.11 o 
   6   4   1      661.61      673.86      5.77 o 
   7   4   1      224.57      250.02     10.06 o 
   8   4   1      132.91      125.79      3.42 o 
   9   4   1        0.46       -0.11      1.37 o 
  10   4   1        5.26        6.13      4.56 o 
 -10   5   1       14.87       17.34      2.54 o 
  -9   5   1       11.08        9.41      2.36 o 
  -8   5   1      142.50      123.68      3.34 o 
  -7   5   1      925.12     1005.74      6.33 o 
  -6   5   1      254.28      219.94      3.23 o 
  -5   5   1     1196.00     1303.89      6.14 o 
  -4   5   1      500.92      411.12      1.51 o 
  -3   5   1     2201.07     2325.40     43.31 o 
  -2   5   1      216.53      193.54      1.48 o 
  -1   5   1     6074.30     5928.88     16.36 o 
   0   5   1      938.52      901.23      3.74 o 
   1   5   1        0.10        3.40      0.47 o 
   2   5   1      255.69      245.47      1.40 o 
   3   5   1      266.17      256.97      2.01 o 
   4   5   1      219.49      232.21      2.84 o 
   5   5   1      198.40      216.85      6.47 o 
   6   5   1     1296.96     1242.95     18.99 o 
   7   5   1      618.89      629.51      3.66 o 
   8   5   1       12.92       12.98      1.45 o 
   9   5   1       13.05       14.55      2.33 o 
  10   5   1       24.64       27.04      2.55 o 
 -10   6   1       49.77       52.09      3.47 o 
  -9   6   1       61.88       67.04      2.90 o 
  -8   6   1      270.60      271.56      4.16 o 
  -7   6   1     1220.32     1232.80      7.11 o 
  -6   6   1      340.41      346.98      3.95 o 
  -5   6   1      775.25      828.94      5.18 o 
  -4   6   1       95.67       89.16      1.20 o 
  -3   6   1       26.65       19.40      2.40 o 
  -2   6   1     1403.38     1458.81     35.45 o 
  -1   6   1       25.06       37.43      0.69 o 
   0   6   1        1.91        1.43      0.32 o 
   1   6   1      668.93      668.37      2.63 o 
   2   6   1     2051.83     2121.76     34.34 o 
   3   6   1      759.27      733.21     16.23 o 
   4   6   1      113.77      108.93      1.91 o 
   5   6   1     1235.58     1168.91      6.86 o 
   6   6   1      575.88      630.10      7.11 o 
   7   6   1      268.33      257.70     10.58 o 
   8   6   1       11.91       11.56      1.43 o 
   9   6   1        0.31        2.04      1.50 o 
  10   6   1        5.03        9.50      2.42 o 
 -10   7   1        1.81        4.34      1.72 o 
  -9   7   1      125.19      132.91      3.47 o 
  -8   7   1       32.55       25.96      2.49 o 
  -7   7   1       11.31       23.98      2.45 o 
  -6   7   1      212.30      202.79      3.32 o 
  -5   7   1      633.11      637.87      4.90 o 
  -4   7   1      553.10      574.74      8.73 o 
  -3   7   1      738.02      726.73      6.02 o 
  -2   7   1     2306.47     2248.86      7.71 o 
  -1   7   1     4336.89     4352.17     13.67 o 
   0   7   1     1138.63     1192.06      7.13 o 
   1   7   1        4.07        1.92      0.55 o 
   2   7   1        0.26        0.13      0.53 o 
   3   7   1        3.91        5.05      0.60 o 
   4   7   1       38.33       23.26      0.98 o 
   5   7   1      131.83      147.87      3.55 o 
   6   7   1       13.10       17.32      1.45 o 
   7   7   1      266.11      276.17      7.20 o 
   8   7   1        3.09        4.59      1.43 o 
   9   7   1       46.93       51.19      2.71 o 
  10   7   1       14.13       19.39      2.63 o 
 -10   8   1       32.58       33.30      2.52 o 
  -9   8   1       17.06       23.80      2.59 o 
  -8   8   1       44.47       56.18      2.77 o 
  -7   8   1      579.43      616.04      5.51 o 
  -6   8   1      284.48      277.37      3.85 o 
  -5   8   1      383.29      411.22      4.19 o 
  -4   8   1      382.03      360.77      2.46 o 
  -3   8   1      904.17      949.59      3.82 o 
  -2   8   1       10.23        8.59      0.49 o 
  -1   8   1      114.26      140.02      0.99 o 
   0   8   1        5.53        5.12      0.40 o 
   1   8   1        6.15        5.85      0.92 o 
   2   8   1       49.02       59.85      1.61 o 
   3   8   1       27.94       30.20      1.57 o 
   4   8   1       89.62       72.50      1.60 o 
   5   8   1        5.47        8.09      1.66 o 
   6   8   1        0.28       -1.39      1.39 o 
   7   8   1       71.13       77.17      1.90 o 
   8   8   1       98.20       86.67      3.03 o 
   9   8   1        0.80        1.68      2.16 o 
  -9   9   1        0.69        4.74      2.42 o 
  -8   9   1      134.83      145.89      3.53 o 
  -7   9   1       38.41       29.09      2.50 o 
  -6   9   1       67.40       61.71      2.65 o 
  -5   9   1      113.82      101.77      2.68 o 
  -4   9   1      137.99      156.98      2.91 o 
  -3   9   1      166.67      142.29      3.36 o 
  -2   9   1      198.77      231.79      3.52 o 
  -1   9   1      419.64      437.97      5.34 o 
   0   9   1      945.99      939.70      5.62 o 
   1   9   1       41.28       33.78      1.54 o 
   2   9   1      272.92      288.89      1.46 o 
   3   9   1       85.71       83.47      1.99 o 
   4   9   1      138.87      148.03      2.61 o 
   5   9   1      377.39      397.59      2.90 o 
   6   9   1       22.60       22.76      2.51 o 
   7   9   1      213.18      222.26      5.22 o 
   8   9   1       33.35       36.58      2.62 o 
   9   9   1       37.37       34.84      2.66 o 
  -9  10   1       47.78       59.04      3.15 o 
  -8  10   1        6.93        9.61      2.56 o 
  -7  10   1       66.03       64.02      2.86 o 
  -6  10   1       54.96       52.32      2.70 o 
  -5  10   1       10.51        8.87      1.92 o 
  -4  10   1       14.44       14.62      1.95 o 
  -3  10   1      159.83      166.47      2.47 o 
  -2  10   1       30.99       31.43      1.17 o 
  -1  10   1      583.29      615.30      4.89 o 
   0  10   1     1409.77     1441.52      6.73 o 
   1  10   1       44.43       42.15      0.89 o 
   2  10   1       15.09       11.33      1.49 o 
   3  10   1       68.19       79.48      2.62 o 
   4  10   1        0.63       -0.27      1.09 o 
   5  10   1        8.49        7.20      1.40 o 
   6  10   1       17.77       20.04      1.65 o 
   7  10   1        3.04        1.29      2.07 o 
   8  10   1       15.96       13.45      2.42 o 
   9  10   1       19.22       22.17      2.82 o 
  -9  11   1       25.21       40.73      3.08 o 
  -8  11   1       30.13       31.59      2.82 o 
  -7  11   1        2.44        0.16      2.28 o 
  -6  11   1        0.95       -2.04      2.28 o 
  -5  11   1        4.94        0.84      2.00 o 
  -4  11   1       78.78       81.95      2.62 o 
  -3  11   1       60.49       71.44      2.24 o 
  -2  11   1        9.45        6.74      0.92 o 
  -1  11   1       21.31       15.82      1.21 o 
   0  11   1      291.77      322.00      4.99 o 
   1  11   1        6.91        7.68      1.27 o 
   2  11   1       81.04       84.81      1.81 o 
   3  11   1        8.05        9.24      0.91 o 
   4  11   1        2.17        4.15      1.18 o 
   5  11   1       19.21       22.63      2.08 o 
   6  11   1      166.98      179.82      3.34 o 
   7  11   1        0.16       -0.23      2.02 o 
   8  11   1       17.44       20.55      2.60 o 
  -8  12   1       25.00       18.32      2.78 o 
  -7  12   1       46.12       38.25      2.87 o 
  -6  12   1        6.17        4.86      2.35 o 
  -5  12   1      138.74      133.89      3.18 o 
  -4  12   1      114.53      102.07      2.88 o 
  -3  12   1       14.48       10.69      1.46 o 
  -2  12   1       10.12       12.02      1.86 o 
  -1  12   1      101.82       92.27      1.92 o 
   0  12   1       74.87       81.77      1.87 o 
   1  12   1        4.62        0.88      1.37 o 
   2  12   1      125.05      106.87      1.99 o 
   3  12   1      134.50      136.56      1.58 o 
   4  12   1      160.14      165.47      3.53 o 
   5  12   1        7.82        5.83      1.49 o 
   6  12   1       27.60       26.11      2.26 o 
   7  12   1        2.60        0.53      2.14 o 
   8  12   1       47.75       57.32      2.97 o 
  -8  13   1       10.99        4.94      2.70 o 
  -7  13   1       13.47       10.23      2.71 o 
  -6  13   1        1.89       -1.88      2.46 o 
  -5  13   1        6.25        3.07      2.19 o 
  -4  13   1        3.06        3.80      1.57 o 
  -3  13   1       35.95       29.66      1.66 o 
  -2  13   1      117.24      109.29      5.98 o 
  -1  13   1        3.22        0.57      1.48 o 
   0  13   1      435.59      431.88     11.54 o 
   1  13   1       55.68       55.83      3.72 o 
   2  13   1        4.55        0.81      1.52 o 
   3  13   1       20.03       13.61      1.65 o 
   4  13   1      233.50      239.93      4.14 o 
   5  13   1       13.75       11.67      1.59 o 
   6  13   1       77.48       92.10      2.91 o 
   7  13   1       93.25      113.40      3.28 o 
  -7  14   1        8.85        6.55      2.87 o 
  -6  14   1       92.85       96.61      3.51 o 
  -5  14   1        0.56       -1.99      2.37 o 
  -4  14   1        5.89        6.47      1.71 o 
  -3  14   1        6.03        2.81      1.57 o 
  -2  14   1       49.30       45.11      1.90 o 
  -1  14   1       16.59       14.96      1.66 o 
   0  14   1      406.73      423.64     19.90 o 
   1  14   1      715.25      739.74     10.52 o 
   2  14   1      236.48      239.51      8.60 o 
   3  14   1      162.68      166.50      5.20 o 
   4  14   1       54.34       66.24      3.25 o 
   5  14   1       28.93       30.91      2.95 o 
   6  14   1      115.52      123.07      2.97 o 
   7  14   1       53.92       61.34      2.90 o 
  -7  15   1        2.27        1.26      2.69 o 
  -6  15   1      119.00      119.05      5.42 o 
  -5  15   1        0.06       -1.82      1.82 o 
  -4  15   1       81.99      100.90      5.65 o 
  -3  15   1       70.72       74.56      2.16 o 
  -2  15   1      324.98      340.32     11.46 o 
  -1  15   1      112.23      113.77      7.74 o 
   0  15   1       12.09       13.94      2.89 o 
   1  15   1        0.83        7.64      2.60 o 
   2  15   1       33.05       27.13      2.10 o 
   3  15   1        0.17        0.26      1.71 o 
   4  15   1       29.40       28.54      3.03 o 
   5  15   1       62.09       78.45      3.62 o 
   6  15   1       21.14       24.35      3.33 o 
  -6  16   1       81.48       98.98     10.22 o 
  -5  16   1       60.23       64.85     12.64 o 
  -4  16   1        0.33        1.09      2.87 o 
  -3  16   1       15.91       15.83      1.92 o 
  -2  16   1       14.08       18.18      1.90 o 
  -1  16   1        1.73        3.45      3.24 o 
   0  16   1       43.17       38.78      1.98 o 
   1  16   1        2.83        3.09      1.72 o 
   2  16   1       59.79       60.78      2.19 o 
   3  16   1      215.02      213.72      4.51 o 
   4  16   1       68.64       72.26      3.50 o 
   5  16   1       56.34       66.02      3.66 o 
  -5  17   1        4.97        3.10      2.09 o 
  -4  17   1        0.04       -1.33      2.35 o 
  -3  17   1       32.05       28.89      2.28 o 
  -2  17   1       77.51       81.16      2.42 o 
  -1  17   1       57.49       57.62      4.24 o 
   0  17   1       11.33        7.49      1.86 o 
   1  17   1       13.52       16.96      1.95 o 
   2  17   1       24.71       28.62      3.19 o 
   3  17   1        0.45       -0.78      2.93 o 
   4  17   1        1.63       -2.11      2.93 o 
  -3  18   1       95.88       93.66      2.75 o 
  -2  18   1        1.22        9.06      3.23 o 
  -1  18   1        0.37        4.86      3.86 o 
   0  18   1       12.25        3.11      1.96 o 
   1  18   1       96.27       85.94      3.77 o 
   2  18   1       78.06       82.49      3.89 o 
   3  18   1        5.86        4.58      3.03 o 
  -1  19   1        6.39        6.61      5.40 o 
   0  19   1        3.81       -0.83      2.10 o 
   1  19   1        3.92        1.06      3.02 o 
 -11   0   2        7.22       20.27      3.18 o 
 -10   0   2       59.22       68.82      3.35 o 
  -9   0   2      143.38      147.00      3.80 o 
  -8   0   2      381.02      384.35      4.67 o 
  -7   0   2        1.34        0.82      2.15 o 
  -6   0   2      403.94      412.77      3.82 o 
  -5   0   2      420.37      340.60      6.48 o 
  -4   0   2       87.46       82.18      2.84 o 
  -3   0   2      161.46      155.98      3.86 o 
  -2   0   2      209.07      206.56      1.29 o 
  -1   0   2     4732.31     4760.01     26.31 o 
   0   0   2     3014.81     3120.84     16.12 o 
   1   0   2     1356.34     1265.42      4.34 o 
   2   0   2        3.73        9.96      1.13 o 
   3   0   2       10.81       24.87      0.60 o 
   4   0   2     1358.01     1386.33      2.95 o 
   5   0   2      118.57      170.42      2.61 o 
   6   0   2      305.91      307.00      5.39 o 
   7   0   2      271.84      245.56      3.66 o 
   8   0   2        6.89        8.80      1.33 o 
   9   0   2      153.31      149.90      3.30 o 
  10   0   2       25.98       19.20      2.38 o 
 -11   1   2       81.71       93.38      2.89 o 
 -10   1   2      181.34      179.93      5.55 o 
  -9   1   2      480.04      493.02      3.84 o 
  -8   1   2     1461.21     1390.41     14.55 o 
  -7   1   2      835.72      833.55     12.34 o 
  -6   1   2        1.22        2.15      1.66 o 
  -5   1   2       20.33       14.48      1.00 o 
  -4   1   2       22.97       19.87      0.89 o 
  -3   1   2      676.40      742.87      6.18 o 
  -2   1   2     1954.13     1833.24      7.81 o 
  -1   1   2     6492.55     6451.36     35.10 o 
   0   1   2     9738.81     9556.11     56.45 o 
   1   1   2     1359.31     1207.11      7.57 o 
   2   1   2      419.54      336.68      1.82 o 
   3   1   2      338.67      327.93      1.35 o 
   4   1   2     4695.73     4749.27      6.13 o 
   5   1   2     1044.22     1061.46      4.35 o 
   6   1   2       61.63       66.07      1.75 o 
   7   1   2       14.31       13.88      1.35 o 
   8   1   2       69.86       50.51      1.31 o 
   9   1   2       41.01       33.83      1.68 o 
  10   1   2        0.19       -0.62      2.14 o 
 -11   2   2       28.84       36.60      2.31 o 
 -10   2   2       11.83       14.00      1.90 o 
  -9   2   2       90.59       94.32      2.29 o 
  -8   2   2       80.76       87.71      8.33 o 
  -7   2   2        5.20        2.76      1.93 o 
  -6   2   2     1172.09     1136.69      5.06 o 
  -5   2   2      217.79      232.11      2.68 o 
  -4   2   2      490.13      412.59      5.65 o 
  -3   2   2      435.07      439.92      4.38 o 
  -2   2   2    18257.04    18549.54     40.46 o 
  -1   2   2     3035.28     3232.07     15.37 o 
   0   2   2      407.39      398.46      3.78 o 
   1   2   2      780.48      789.06      2.38 o 
   2   2   2      306.93      308.27      3.58 o 
   3   2   2        5.82       12.21      0.89 o 
   4   2   2      578.36      520.70      2.57 o 
   5   2   2       51.68       55.74      0.97 o 
   6   2   2      287.52      253.39      4.45 o 
   7   2   2        4.52        6.03      0.94 o 
   8   2   2        6.28        2.10      1.06 o 
   9   2   2        6.20        6.92      1.77 o 
  10   2   2       12.89       18.00      2.40 o 
 -11   3   2        5.46       10.40      3.45 o 
 -10   3   2        5.56        4.28      2.53 o 
  -9   3   2        1.53        1.24      1.77 o 
  -8   3   2      497.11      485.40      3.61 o 
  -7   3   2       61.92       51.62      1.71 o 
  -6   3   2       42.80       47.21      1.45 o 
  -5   3   2        7.16        4.83      1.15 o 
  -4   3   2       95.29      102.95      0.94 o 
  -3   3   2      718.34      784.60      1.90 o 
  -2   3   2      902.49      995.73      5.07 o 
  -1   3   2     3243.39     3579.15      4.85 o 
   0   3   2    17085.19    16545.78     50.29 o 
   1   3   2     1380.47     1285.56      2.89 o 
   2   3   2      383.86      333.40      4.00 o 
   3   3   2       12.15        3.52      0.44 o 
   4   3   2      223.10      250.36      1.68 o 
   5   3   2      133.16      125.51      1.53 o 
   6   3   2        0.79        1.02      0.84 o 
   7   3   2        0.34       -0.34      0.98 o 
   8   3   2        1.85       -0.57      1.33 o 
   9   3   2        1.72        3.37      1.99 o 
  10   3   2       13.05        8.81      2.33 o 
 -11   4   2        0.71        2.62      1.77 o 
 -10   4   2       15.59       15.29      2.63 o 
  -9   4   2       14.46        7.71      2.53 o 
  -8   4   2       10.87        8.85      2.47 o 
  -7   4   2       70.41       82.90      2.68 o 
  -6   4   2      110.62      119.49      2.59 o 
  -5   4   2        0.02       -1.15      1.50 o 
  -4   4   2     1559.03     1716.71     10.34 o 
  -3   4   2      726.26      741.08      2.81 o 
  -2   4   2       66.57       58.19      1.94 o 
  -1   4   2       25.30       29.92      0.70 o 
   0   4   2     2508.29     2611.47      7.94 o 
   1   4   2      470.59      475.38      2.18 o 
   2   4   2       31.44       29.51      1.33 o 
   3   4   2       49.88       55.23      1.08 o 
   4   4   2       22.53       27.35      1.10 o 
   5   4   2        3.18        5.38      0.62 o 
   6   4   2       73.09       79.78      1.72 o 
   7   4   2        1.01        1.58      1.32 o 
   8   4   2        2.68        2.31      1.95 o 
   9   4   2        2.88        4.08      1.99 o 
  10   4   2        3.18        7.22      2.39 o 
 -10   5   2       16.36       21.00      2.67 o 
  -9   5   2      101.17       89.38      3.19 o 
  -8   5   2      169.18      166.10      3.60 o 
  -7   5   2        1.20        5.44      2.15 o 
  -6   5   2       19.82       16.07      1.83 o 
  -5   5   2      526.31      587.59      4.38 o 
  -4   5   2      140.44      140.98      4.24 o 
  -3   5   2      963.04     1051.17     10.04 o 
  -2   5   2      434.09      411.57      3.07 o 
  -1   5   2      717.45      716.33      5.49 o 
   0   5   2       49.93       61.43      0.57 o 
   1   5   2      175.26      208.02      1.84 o 
   2   5   2      145.64      146.08      0.91 o 
   3   5   2      357.83      401.32      2.00 o 
   4   5   2        2.51        2.81      0.75 o 
   5   5   2      378.83      384.83      5.70 o 
   6   5   2      307.77      312.96      5.64 o 
   7   5   2       63.40       67.54      1.69 o 
   8   5   2        0.00        0.43      1.89 o 
   9   5   2        1.53        1.78      2.08 o 
  10   5   2        7.81        9.35      2.36 o 
 -10   6   2        0.00       -0.04      2.47 o 
  -9   6   2       13.49        9.07      2.51 o 
  -8   6   2      134.09      138.51      3.41 o 
  -7   6   2       39.39       38.25      2.50 o 
  -6   6   2       13.71       12.87      1.92 o 
  -5   6   2        0.18        1.80      1.71 o 
  -4   6   2     2261.35     2541.34     25.69 o 
  -3   6   2      436.09      468.00      2.52 o 
  -2   6   2      187.41      159.71      1.85 o 
  -1   6   2       69.27       62.02      0.58 o 
   0   6   2     1108.72     1042.57      2.84 o 
   1   6   2     1877.99     1961.88     10.08 o 
   2   6   2      134.81      136.89      2.60 o 
   3   6   2        6.79        4.68      0.52 o 
   4   6   2        2.25        0.71      0.50 o 
   5   6   2      399.94      383.89      2.55 o 
   6   6   2      439.24      434.41      2.99 o 
   7   6   2       74.18       62.86      2.55 o 
   8   6   2        0.08        0.73      1.95 o 
   9   6   2        3.98        5.88      2.26 o 
 -10   7   2        0.71        0.37      2.55 o 
  -9   7   2       16.86       13.11      2.55 o 
  -8   7   2      120.02      123.98      3.30 o 
  -7   7   2      167.41      167.68      3.43 o 
  -6   7   2        5.05        1.18      1.96 o 
  -5   7   2      111.07      134.63      2.73 o 
  -4   7   2        4.16        7.61      1.66 o 
  -3   7   2      186.65      188.13      1.83 o 
  -2   7   2      106.83      100.52      1.23 o 
  -1   7   2      266.81      261.59      3.74 o 
   0   7   2      311.49      259.59      1.12 o 
   1   7   2       28.27       24.90      0.55 o 
   2   7   2      107.99       99.62      1.17 o 
   3   7   2      220.32      183.09      1.24 o 
   4   7   2       13.82       16.93      1.26 o 
   5   7   2      231.38      205.53      7.48 o 
   6   7   2      530.12      523.10      7.37 o 
   7   7   2        1.04        0.32      2.03 o 
   8   7   2        0.51        1.92      2.16 o 
   9   7   2        0.07        2.70      2.27 o 
 -10   8   2        3.78       -0.30      2.68 o 
  -9   8   2        0.11        4.04      2.42 o 
  -8   8   2        9.94       12.11      2.42 o 
  -7   8   2      306.16      293.45      4.27 o 
  -6   8   2      285.56      286.10      3.95 o 
  -5   8   2        1.00       -0.55      1.87 o 
  -4   8   2      327.91      318.15      3.64 o 
  -3   8   2       69.65       60.51      1.35 o 
  -2   8   2       65.18       64.48      1.88 o 
  -1   8   2      295.82      278.65      1.44 o 
   0   8   2      254.27      248.52      4.36 o 
   1   8   2       95.10       97.98      1.39 o 
   2   8   2        3.30       -0.42      0.53 o 
   3   8   2      304.44      317.49      2.09 o 
   4   8   2      255.91      256.17      3.85 o 
   5   8   2      517.93      527.22      5.69 o 
   6   8   2       24.87       22.78      2.22 o 
   7   8   2      239.11      259.59      4.00 o 
   8   8   2      103.98      108.22      3.27 o 
   9   8   2       28.14       38.91      2.75 o 
 -10   9   2       55.76       59.79      3.33 o 
  -9   9   2      162.88      161.21      4.04 o 
  -8   9   2      126.85      123.64      3.46 o 
  -7   9   2       25.20       28.52      2.66 o 
  -6   9   2        0.33       -2.05      2.32 o 
  -5   9   2       32.35       27.93      2.16 o 
  -4   9   2        7.37        4.17      1.83 o 
  -3   9   2       37.00       43.29      1.15 o 
  -2   9   2       82.67       74.23      1.09 o 
  -1   9   2      746.69      693.58      3.16 o 
   0   9   2     1863.61     1929.41      8.47 o 
   1   9   2      943.99      971.71      3.62 o 
   2   9   2        0.10        3.13      0.68 o 
   3   9   2      200.05      178.41      3.83 o 
   4   9   2      217.36      176.44      4.84 o 
   5   9   2      576.51      585.18      4.93 o 
   6   9   2        9.19       11.45      1.98 o 
   7   9   2      185.11      206.36      3.81 o 
   8   9   2       26.15       34.92      2.74 o 
   9   9   2        0.28        5.55      2.54 o 
  -9  10   2        1.15        1.94      2.79 o 
  -8  10   2        1.23       -1.49      2.48 o 
  -7  10   2      109.03      115.83      3.38 o 
  -6  10   2      234.43      217.47      3.91 o 
  -5  10   2      270.34      262.62      3.80 o 
  -4  10   2      318.51      345.41      4.05 o 
  -3  10   2      268.44      275.36      3.65 o 
  -2  10   2      529.81      544.13      3.22 o 
  -1  10   2      958.09      943.26      4.15 o 
   0  10   2      101.38      116.08      2.68 o 
   1  10   2       68.66       74.95      1.65 o 
   2  10   2        4.44        0.83      0.76 o 
   3  10   2      245.33      239.92      1.77 o 
   4  10   2      112.82      115.41      1.78 o 
   5  10   2      235.69      271.23      3.69 o 
   6  10   2       81.52       86.06      2.66 o 
   7  10   2       16.63       19.75      2.35 o 
   8  10   2      112.60      129.83      3.60 o 
  -9  11   2       86.65       93.64      3.69 o 
  -8  11   2      211.44      231.62      4.48 o 
  -7  11   2      115.56      125.18      3.46 o 
  -6  11   2      113.59      132.30      3.49 o 
  -5  11   2       12.34        1.55      1.98 o 
  -4  11   2       21.93       16.75      2.17 o 
  -3  11   2        2.05        2.32      1.35 o 
  -2  11   2      245.92      239.20      3.12 o 
  -1  11   2      736.25      737.97      3.78 o 
   0  11   2      787.46      760.82     21.79 o 
   1  11   2      561.78      563.22      5.16 o 
   2  11   2      565.24      557.73      4.74 o 
   3  11   2        9.99        9.11      0.97 o 
   4  11   2      101.84      101.13      2.48 o 
   5  11   2      246.28      236.93      3.48 o 
   6  11   2        8.58        9.06      2.12 o 
   7  11   2        1.43        8.62      2.24 o 
   8  11   2      162.84      184.48      4.06 o 
  -8  12   2       35.37       30.94      3.08 o 
  -7  12   2        4.52        1.45      2.51 o 
  -6  12   2        5.24        2.71      2.37 o 
  -5  12   2       45.15       50.96      2.70 o 
  -4  12   2       74.55      100.63      2.94 o 
  -3  12   2      444.24      477.23      5.89 o 
  -2  12   2      172.27      184.74      2.37 o 
  -1  12   2        8.06        4.42      1.50 o 
   0  12   2        0.21        6.99      1.51 o 
   1  12   2       29.21       29.24      3.01 o 
   2  12   2        3.71        5.07      1.27 o 
   3  12   2        0.78       -0.21      1.18 o 
   4  12   2      328.50      369.80      6.17 o 
   5  12   2       19.37       24.43      1.80 o 
   6  12   2       95.68      117.59      3.10 o 
   7  12   2        0.98        4.11      2.21 o 
   8  12   2       49.10       79.71      3.31 o 
  -8  13   2       50.11       51.73      3.33 o 
  -7  13   2       32.32       32.66      3.10 o 
  -6  13   2        1.94       -0.85      2.41 o 
  -5  13   2        0.15       -0.47      2.28 o 
  -4  13   2        1.12        0.95      1.57 o 
  -3  13   2       24.05       24.66      1.65 o 
  -2  13   2        4.48        9.15      2.00 o 
  -1  13   2       68.16       63.71      2.90 o 
   0  13   2      119.20      128.45      2.22 o 
   1  13   2      229.98      229.09      2.64 o 
   2  13   2      261.32      267.92      5.65 o 
   3  13   2       27.72       21.27      2.66 o 
   4  13   2      113.68      126.58      3.74 o 
   5  13   2      134.74      130.02      2.35 o 
   6  13   2       28.65       31.17      1.93 o 
   7  13   2       31.76       39.80      2.74 o 
  -7  14   2        6.84        3.46      2.95 o 
  -6  14   2       12.36        8.10      2.54 o 
  -5  14   2       85.33       95.24      2.47 o 
  -4  14   2      111.40      112.05      2.92 o 
  -3  14   2       16.44       14.59      1.65 o 
  -2  14   2       38.31       39.87      1.84 o 
  -1  14   2       28.81       29.19      1.81 o 
   0  14   2       38.94       38.68      1.82 o 
   1  14   2        0.62        2.77      1.62 o 
   2  14   2       10.88       10.95      2.63 o 
   3  14   2        2.16       -0.22      2.53 o 
   4  14   2       17.48       17.11      2.95 o 
   5  14   2        4.30        6.02      2.89 o 
   6  14   2       20.35       25.94      1.97 o 
  -7  15   2       16.74       16.54      3.08 o 
  -6  15   2        6.03        2.66      1.98 o 
  -5  15   2        9.67        6.14      1.87 o 
  -4  15   2        0.95        2.68      1.78 o 
  -3  15   2        5.35        5.51      1.69 o 
  -2  15   2        7.29        9.30      1.95 o 
  -1  15   2       25.73       27.38      3.27 o 
   0  15   2       14.68       12.76      2.00 o 
   1  15   2      123.12      128.36      3.70 o 
   2  15   2       26.56       24.98      2.91 o 
   3  15   2       36.66       36.65      3.09 o 
   4  15   2        2.28        2.95      2.72 o 
   5  15   2        2.24        5.65      3.01 o 
   6  15   2        3.54        9.00      3.12 o 
  -6  16   2        9.24        7.80      5.02 o 
  -5  16   2       39.00       39.91      3.82 o 
  -4  16   2       59.98       62.40      2.32 o 
  -3  16   2       31.24       28.17      2.00 o 
  -2  16   2       11.89       19.52      5.30 o 
  -1  16   2        2.73        3.77      2.38 o 
   0  16   2       12.39        9.27      2.72 o 
   1  16   2       44.43       33.63      3.15 o 
   2  16   2        2.46        2.90      2.77 o 
   3  16   2        2.24        0.65      2.84 o 
   4  16   2        6.21        1.04      2.88 o 
   5  16   2       34.49       35.11      3.56 o 
  -5  17   2        5.33        6.14      2.14 o 
  -4  17   2        5.13        2.10      2.47 o 
  -3  17   2        2.53        0.55      2.01 o 
  -2  17   2       20.52       23.20      2.08 o 
  -1  17   2       49.87       46.27      2.70 o 
   0  17   2        6.50       -0.54      2.82 o 
   1  17   2        9.70        5.91      2.92 o 
   2  17   2       50.06       45.35      3.40 o 
   4  17   2       15.15        9.47      3.15 o 
  -3  18   2       97.36      101.39      3.74 o 
  -2  18   2       13.98       22.08      3.93 o 
  -1  18   2       48.74       53.06      3.56 o 
   0  18   2       10.77        2.12      3.01 o 
   1  18   2        0.38       -3.00      3.00 o 
   2  18   2        0.30       -1.02      3.00 o 
   3  18   2       12.24        9.97      3.23 o 
 -11   1   3      160.63      165.29      6.25 o 
 -10   1   3        2.81        3.39      1.85 o 
  -9   1   3       10.73        9.56      3.37 o 
  -8   1   3        0.11        0.02      2.28 o 
  -7   1   3      303.79      301.93      4.01 o 
  -6   1   3       11.56       14.94      1.19 o 
  -5   1   3       60.67       49.44      0.82 o 
  -4   1   3       19.01        8.68      0.56 o 
  -3   1   3        1.27        0.05      0.30 o 
  -2   1   3     1323.19     1281.23      4.51 o 
  -1   1   3       18.44       24.83      0.40 o 
   0   1   3       57.28       51.40      0.40 o 
   1   1   3        0.11        0.30      0.36 o 
   2   1   3      705.21      753.62      5.44 o 
   3   1   3      429.63      434.94      3.82 o 
   4   1   3       64.43       49.75      1.42 o 
   5   1   3       57.79       47.98      0.92 o 
   6   1   3       17.93       15.21      0.92 o 
   7   1   3        0.45       -0.65      0.97 o 
   8   1   3       82.22       68.08      1.78 o 
   9   1   3        8.42        6.97      1.45 o 
  10   1   3       10.11        6.89      2.32 o 
 -11   2   3       41.60       44.00      2.35 o 
 -10   2   3       47.66       51.60      2.14 o 
  -9   2   3      293.12      300.10      3.22 o 
  -8   2   3       94.53       85.94      2.16 o 
  -7   2   3      279.33      263.04      5.40 o 
  -6   2   3      242.20      230.05      2.17 o 
  -5   2   3       64.39       66.58      2.09 o 
  -4   2   3     1143.77     1249.63      7.19 o 
  -3   2   3       51.83       61.35      0.94 o 
  -2   2   3     1352.39     1375.35      8.60 o 
  -1   2   3     3230.06     3091.52     12.53 o 
   0   2   3        3.46        1.48      0.33 o 
   1   2   3      235.72      259.36      1.95 o 
   2   2   3      899.03      845.09      4.86 o 
   3   2   3      591.54      638.96      2.85 o 
   4   2   3       96.20       96.26      1.40 o 
   5   2   3       15.99       17.16      0.70 o 
   6   2   3      123.79      103.14      1.89 o 
   7   2   3      297.12      266.82      6.03 o 
   8   2   3       69.35       58.35      1.74 o 
   9   2   3       23.53       22.14      2.31 o 
  10   2   3       20.41       12.64      2.51 o 
 -11   3   3        2.01        3.16      2.70 o 
 -10   3   3        0.12        0.60      2.59 o 
  -9   3   3      132.16      139.58      8.07 o 
  -8   3   3        6.71        2.82      4.28 o 
  -7   3   3      879.66      834.67     17.33 o 
  -6   3   3      719.89      740.28      3.69 o 
  -5   3   3      835.27      885.92     10.05 o 
  -4   3   3      185.80      170.83      1.56 o 
  -3   3   3      106.09       84.83      1.21 o 
  -2   3   3     2907.11     2815.01      7.18 o 
  -1   3   3     1342.49     1492.88      7.09 o 
   0   3   3     1411.29     1469.62     12.17 o 
   1   3   3      361.93      372.42      6.23 o 
   2   3   3      124.45      122.54      2.31 o 
   3   3   3      225.26      276.56      4.23 o 
   4   3   3       77.19       59.63      1.56 o 
   5   3   3      536.42      515.61      4.45 o 
   6   3   3       65.35       66.06      2.83 o 
   7   3   3        7.80        9.01      1.33 o 
   8   3   3       42.07       41.74      2.36 o 
   9   3   3        0.40       -1.12      2.05 o 
 -11   4   3       11.12        9.19      2.75 o 
 -10   4   3      108.00      110.13      3.56 o 
  -9   4   3      233.56      214.40      4.17 o 
  -8   4   3       13.31       10.31      2.71 o 
  -7   4   3       90.66       97.88      3.10 o 
  -6   4   3      128.01      135.82      4.54 o 
  -5   4   3      327.25      315.52      6.68 o 
  -4   4   3      669.16      666.83      2.36 o 
  -3   4   3     2435.22     2571.93      6.88 o 
  -2   4   3     1574.76     1494.76      6.24 o 
  -1   4   3     2404.31     2285.08      6.81 o 
   0   4   3      406.77      398.35      1.77 o 
   1   4   3      394.86      364.67      3.97 o 
   2   4   3      107.84      123.97      1.80 o 
   3   4   3      357.65      302.38      5.44 o 
   4   4   3        7.99        6.51      0.58 o 
   5   4   3        1.38        2.25      0.72 o 
   6   4   3      246.65      224.78      2.27 o 
   7   4   3      161.96      144.02      3.11 o 
   8   4   3       19.31       14.74      2.10 o 
   9   4   3        4.15        1.62      2.05 o 
 -10   5   3        0.30       -0.20      2.61 o 
  -9   5   3       38.78       30.79      2.88 o 
  -8   5   3      160.11      147.01      3.54 o 
  -7   5   3     1013.45     1028.37      6.72 o 
  -6   5   3      483.45      450.90      4.37 o 
  -5   5   3      772.42      802.72      5.19 o 
  -4   5   3     1746.98     1641.12      8.33 o 
  -3   5   3     6781.41     7134.33      9.34 o 
  -2   5   3     1016.22     1049.43      2.68 o 
  -1   5   3      764.87      805.65      7.04 o 
   0   5   3       39.65       70.36      1.03 o 
   1   5   3     1194.68     1219.70      4.44 o 
   2   5   3       92.26      105.53      2.05 o 
   3   5   3        0.21        2.81      0.87 o 
   4   5   3       84.26       69.46      2.79 o 
   5   5   3      305.82      317.50      5.06 o 
   6   5   3      544.91      519.66      4.91 o 
   7   5   3      101.76       99.36      2.85 o 
   8   5   3       24.28       27.38      2.24 o 
   9   5   3       30.30       34.30      2.64 o 
 -10   6   3       64.64       68.21      3.28 o 
  -9   6   3       50.56       47.52      3.00 o 
  -8   6   3       24.67       30.94      2.56 o 
  -7   6   3        0.15        3.49      2.33 o 
  -6   6   3      127.39      138.82      3.03 o 
  -5   6   3        1.46        0.52      1.80 o 
  -4   6   3      805.87      894.50      5.30 o 
  -3   6   3      145.17      114.89      1.63 o 
  -2   6   3      409.39      401.25      2.86 o 
  -1   6   3     3128.98     3028.53     11.41 o 
   0   6   3        8.53        2.39      0.47 o 
   1   6   3      813.99     1029.40      1.94 o 
   2   6   3      109.55       95.01      1.40 o 
   3   6   3      190.76      189.89      1.55 o 
   4   6   3      131.34      129.77      2.42 o 
   5   6   3      483.01      466.66      3.71 o 
   6   6   3       41.94       47.86      2.52 o 
   7   6   3       46.46       41.93      2.43 o 
   8   6   3       64.56       67.28      2.79 o 
   9   6   3       12.18       11.04      2.38 o 
 -10   7   3       15.43       12.70      2.84 o 
  -9   7   3       51.90       50.90      2.98 o 
  -8   7   3      130.17      128.24      3.39 o 
  -7   7   3      604.97      602.09      5.54 o 
  -6   7   3      590.97      592.92      5.23 o 
  -5   7   3      290.83      288.17      3.68 o 
  -4   7   3       97.01       96.90      2.46 o 
  -3   7   3      206.25      200.81      1.90 o 
  -2   7   3      699.48      747.75     12.76 o 
  -1   7   3      105.35       93.58      0.80 o 
   0   7   3     3396.86     3598.44      9.46 o 
   1   7   3      133.22      118.45      1.27 o 
   2   7   3      110.07      109.44      1.56 o 
   3   7   3      455.29      456.02     14.36 o 
   4   7   3      137.30      131.38      2.54 o 
   5   7   3       96.47      102.61      2.79 o 
   6   7   3      252.43      261.34      3.85 o 
   7   7   3      105.00      117.58      3.23 o 
   8   7   3       80.32       93.79      3.08 o 
   9   7   3        0.51       -0.21      2.35 o 
 -10   8   3       69.40       59.03      3.30 o 
  -9   8   3       90.62       88.62      3.39 o 
  -8   8   3        1.66        2.98      2.27 o 
  -7   8   3       12.30        7.72      2.36 o 
  -6   8   3        1.01        1.65      2.29 o 
  -5   8   3       32.58       29.27      2.17 o 
  -4   8   3       55.49       40.87      2.20 o 
  -3   8   3      218.54      204.03      1.96 o 
  -2   8   3       98.63       91.30      1.97 o 
  -1   8   3     1162.13     1222.01     10.16 o 
   0   8   3      235.64      239.66      1.26 o 
   1   8   3       19.80       16.30      0.68 o 
   2   8   3       93.23       95.51      1.05 o 
   3   8   3      108.37      104.68      3.53 o 
   4   8   3      543.15      548.95      4.52 o 
   5   8   3      130.60      146.22      3.05 o 
   6   8   3      164.21      158.13      3.25 o 
   7   8   3      357.98      384.15      4.88 o 
   8   8   3       34.66       32.55      2.60 o 
   9   8   3       56.79       66.69      3.15 o 
 -10   9   3        0.66       -0.75      2.76 o 
  -9   9   3        0.16        1.58      2.70 o 
  -8   9   3       13.84        9.78      2.43 o 
  -7   9   3        8.22        9.50      2.38 o 
  -6   9   3       11.23        5.18      2.36 o 
  -5   9   3      121.86      128.88      3.00 o 
  -4   9   3      489.20      503.83      4.74 o 
  -3   9   3        5.53        6.47      1.08 o 
  -2   9   3      142.08      137.37      4.08 o 
  -1   9   3       60.08       68.54      1.34 o 
   0   9   3      805.11      841.50      9.06 o 
   1   9   3        9.31        8.08      0.72 o 
   2   9   3        3.28        5.11      0.92 o 
   3   9   3       60.93       57.21      1.46 o 
   4   9   3     1010.60      988.87      5.99 o 
   5   9   3        4.02        7.43      1.97 o 
   6   9   3       30.97       27.67      2.27 o 
   7   9   3       13.54       11.03      2.43 o 
   8   9   3       12.14       14.68      2.48 o 
  -9  10   3        6.30        9.86      2.97 o 
  -8  10   3        1.68       -2.51      2.51 o 
  -7  10   3        0.38       -0.22      2.25 o 
  -6  10   3       65.43       46.72      2.73 o 
  -5  10   3        1.23       -0.92      2.00 o 
  -4  10   3       57.09       65.33      2.57 o 
  -3  10   3       18.55       15.41      2.06 o 
  -2  10   3       77.30       67.26      3.46 o 
  -1  10   3       45.04       52.00      4.73 o 
   0  10   3        0.56        3.24      2.30 o 
   1  10   3       32.39       35.44      0.92 o 
   2  10   3        0.66        0.50      0.98 o 
   3  10   3       18.23       19.60      2.03 o 
   4  10   3      326.05      348.76      9.37 o 
   5  10   3       75.62       76.67      2.52 o 
   6  10   3       17.39       16.21      2.21 o 
   7  10   3        0.02        0.31      2.13 o 
   8  10   3        1.74        2.56      2.51 o 
  -9  11   3        0.85        1.71      2.93 o 
  -8  11   3       25.96       22.82      2.92 o 
  -7  11   3       12.93       11.12      2.52 o 
  -6  11   3       10.20        6.20      2.39 o 
  -5  11   3        0.12       -1.29      2.08 o 
  -4  11   3       23.32       25.06      2.31 o 
  -3  11   3       78.55       74.81      3.73 o 
  -2  11   3      223.61      232.09      5.09 o 
  -1  11   3        0.03       -0.03      1.32 o 
   0  11   3       16.82       13.65      1.86 o 
   1  11   3      264.65      267.95      3.94 o 
   2  11   3      112.96      120.59      6.89 o 
   3  11   3       13.44       13.50      1.33 o 
   4  11   3       16.85       17.31      1.59 o 
   5  11   3        0.60       -0.95      1.83 o 
   6  11   3       32.03       32.68      2.39 o 
   7  11   3        1.09        0.47      2.16 o 
   8  11   3        8.17        4.73      2.50 o 
  -8  12   3       23.87       24.22      3.21 o 
  -7  12   3       40.88       41.25      3.01 o 
  -6  12   3        9.94        7.68      2.40 o 
  -5  12   3        0.77       -0.70      2.20 o 
  -4  12   3       13.46       13.05      2.22 o 
  -3  12   3       21.82       18.41      1.57 o 
  -2  12   3      787.66      786.79      4.14 o 
  -1  12   3     1098.10     1155.32     24.93 o 
   0  12   3      327.74      321.70      8.39 o 
   1  12   3      104.19      106.47      3.12 o 
   2  12   3       58.35       56.56      2.78 o 
   3  12   3      143.58      139.84      3.50 o 
   4  12   3       81.52       81.21      2.89 o 
   5  12   3        4.47        3.77      1.55 o 
   6  12   3        6.66        7.74      2.20 o 
   7  12   3       12.14       12.47      2.45 o 
  -8  13   3      143.25      140.81      4.17 o 
  -7  13   3       40.84       35.27      3.18 o 
  -6  13   3       15.21       14.51      2.60 o 
  -5  13   3        8.48        8.88      2.42 o 
  -4  13   3       21.45       28.82      1.74 o 
  -3  13   3        4.02        4.44      1.52 o 
  -2  13   3       18.33       20.67      2.06 o 
  -1  13   3      132.26      132.97      4.01 o 
   0  13   3      559.44      579.29      5.76 o 
   1  13   3       67.86       64.29      2.95 o 
   2  13   3      132.44      129.24      3.57 o 
   3  13   3      144.71      141.17      3.66 o 
   4  13   3       65.77       78.26      3.44 o 
   5  13   3       88.29       96.90      2.35 o 
   6  13   3       55.90       60.87      2.14 o 
   7  13   3       95.78      105.82      6.77 o 
  -7  14   3        0.04       -0.14      2.83 o 
  -6  14   3       12.75        8.04      2.83 o 
  -5  14   3       24.23       17.16      1.87 o 
  -4  14   3        3.94        5.80      1.68 o 
  -3  14   3        2.91        3.64      1.61 o 
  -2  14   3      231.68      227.35     12.52 o 
  -1  14   3       19.29       11.99      2.59 o 
   0  14   3       48.61       54.16      2.94 o 
   1  14   3       57.40       59.60      3.03 o 
   2  14   3      129.40      128.80      3.77 o 
   3  14   3      134.21      130.65      3.86 o 
   4  14   3       91.55       84.89      3.57 o 
   5  14   3        6.48       12.33      2.97 o 
   6  14   3       21.09       37.26      2.10 o 
  -7  15   3       37.61       44.61      3.49 o 
  -6  15   3       87.18       93.95      3.69 o 
  -5  15   3       63.52       68.90      6.50 o 
  -4  15   3       86.73       96.66      5.38 o 
  -3  15   3       13.28        7.56      1.70 o 
  -2  15   3       86.74       91.47      3.52 o 
  -1  15   3       17.90       17.79      2.76 o 
   0  15   3        3.23        1.86      2.63 o 
   1  15   3       92.49       93.78      3.52 o 
   2  15   3      131.46      129.92      3.87 o 
   3  15   3      184.12      193.74      4.49 o 
   4  15   3      115.69      122.18      3.96 o 
   5  15   3      214.17      261.82      5.16 o 
  -6  16   3        2.92       -1.54      2.03 o 
  -5  16   3        3.59        3.10      1.97 o 
  -4  16   3        0.75        2.32      1.88 o 
  -3  16   3      112.09      109.58      7.11 o 
  -2  16   3      295.49      284.44      5.01 o 
  -1  16   3      135.35      119.84      3.93 o 
   0  16   3      158.53      158.34      4.21 o 
   1  16   3       37.02       41.02      3.20 o 
   2  16   3       20.77       20.76      2.99 o 
   3  16   3       25.41       20.37      3.12 o 
   4  16   3       41.84       32.50      3.41 o 
  -5  17   3       34.48       35.25      4.81 o 
  -4  17   3        4.04        2.61      2.25 o 
  -3  17   3        3.05        7.38      2.94 o 
  -2  17   3       25.71       35.06      3.23 o 
  -1  17   3       15.01       15.74      3.03 o 
   0  17   3       10.35        2.63      2.94 o 
   1  17   3       73.92       68.19      3.64 o 
   2  17   3        7.25       10.26      3.04 o 
   3  17   3       59.26       52.00      3.65 o 
  -3  18   3      100.95      103.30      4.16 o 
  -2  18   3       74.42       71.67      3.77 o 
  -1  18   3       10.85       12.28      3.22 o 
   1  18   3       57.98       45.91      3.48 o 
   2  18   3       31.82       29.18      3.33 o 
 -11   0   4      100.01       93.23      3.75 o 
 -10   0   4      288.78      284.96      4.77 o 
  -9   0   4       79.51       80.19      3.04 o 
  -8   0   4     3097.30     3171.64     11.58 o 
  -7   0   4      773.78      755.61      5.57 o 
  -6   0   4      105.75      102.16      2.32 o 
  -5   0   4      109.36       67.52      1.84 o 
  -4   0   4     1824.60     2030.92     17.81 o 
  -3   0   4     1457.30     1530.44      7.85 o 
  -2   0   4       62.75       78.34      1.66 o 
  -1   0   4       16.22       20.90      0.51 o 
   0   0   4     1391.93     1448.46      7.70 o 
   1   0   4     1438.47     1419.07     11.80 o 
   2   0   4     1326.60     1397.72     13.55 o 
   3   0   4     1711.09     1682.26     30.51 o 
   4   0   4     1241.28     1184.82     15.65 o 
   5   0   4      313.53      316.20     14.21 o 
   6   0   4       16.25       25.03      2.12 o 
   7   0   4       11.25        5.28      2.02 o 
   8   0   4       13.57        9.54      2.21 o 
   9   0   4       40.96       51.33      2.86 o 
 -11   1   4       78.37       82.60      2.88 o 
 -10   1   4       86.79       85.83      2.43 o 
  -9   1   4       11.52       14.29      1.80 o 
  -8   1   4        0.89       20.94      2.36 o 
  -7   1   4      265.88      243.13      2.94 o 
  -6   1   4       17.79       18.87      2.66 o 
  -5   1   4      312.59      310.90      4.09 o 
  -4   1   4      133.00      104.60      1.36 o 
  -3   1   4      609.12      688.21      2.06 o 
  -2   1   4     1028.36      928.60      5.03 o 
  -1   1   4      814.72      725.62      3.46 o 
   0   1   4      670.97      871.09      2.43 o 
   1   1   4      611.50      617.14      4.18 o 
   2   1   4       60.30       59.20      0.84 o 
   3   1   4       10.16       16.54      0.67 o 
   4   1   4      280.10      233.00      2.28 o 
   5   1   4      414.76      369.98      4.04 o 
   6   1   4      423.35      367.32      2.89 o 
   7   1   4      113.86      109.31      2.02 o 
   8   1   4       36.53       40.15      2.36 o 
   9   1   4       95.37       92.42      2.25 o 
 -11   2   4        3.88        3.10      2.07 o 
 -10   2   4       48.24       54.89      2.23 o 
  -9   2   4      177.26      181.70      2.94 o 
  -8   2   4      785.50      808.31      5.75 o 
  -7   2   4      143.08      133.69      2.17 o 
  -6   2   4        6.72        7.46      1.13 o 
  -5   2   4      287.86      275.19      4.16 o 
  -4   2   4      665.35      678.58      3.23 o 
  -3   2   4      238.87      247.38      1.51 o 
  -2   2   4      409.89      464.93      2.93 o 
  -1   2   4     1066.02     1147.00      6.53 o 
   0   2   4     1852.42     1792.83     10.42 o 
   1   2   4      857.93      885.56      4.96 o 
   2   2   4      143.29      163.28      1.09 o 
   3   2   4      100.58       73.31      1.28 o 
   4   2   4      655.52      646.22      2.20 o 
   5   2   4      852.78      842.44      5.16 o 
   6   2   4      120.52      110.38      1.54 o 
   7   2   4      108.13      105.19      5.48 o 
   8   2   4        1.44        1.26      1.82 o 
   9   2   4        2.17        2.32      1.59 o 
 -11   3   4       31.13       31.27      2.17 o 
 -10   3   4       59.50       61.06      2.25 o 
  -9   3   4       57.97       58.18      2.11 o 
  -8   3   4       22.72       16.88      4.78 o 
  -7   3   4       41.91       39.34      1.86 o 
  -6   3   4        1.02        0.77      1.08 o 
  -5   3   4      266.61      271.45      2.78 o 
  -4   3   4       27.59       36.05      0.88 o 
  -3   3   4      179.26      161.03      1.13 o 
  -2   3   4       97.05       89.11      0.72 o 
  -1   3   4     1278.91     1564.27     10.76 o 
   0   3   4     1313.71     1319.17      2.84 o 
   1   3   4      397.51      409.62      4.84 o 
   2   3   4       71.54       78.42      1.01 o 
   3   3   4       62.99       58.22      0.98 o 
   4   3   4      289.23      285.21      4.77 o 
   5   3   4       16.73       15.29      1.09 o 
   6   3   4        5.88        5.83      1.24 o 
   7   3   4       59.21       59.69      1.74 o 
   8   3   4        0.57       -0.56      1.38 o 
   9   3   4       27.55       32.27      2.68 o 
 -11   4   4        9.87       12.22      3.00 o 
 -10   4   4       13.67       18.03      2.81 o 
  -9   4   4       72.49       72.13      4.88 o 
  -8   4   4       59.49       54.88      4.42 o 
  -7   4   4      247.29      264.00      2.63 o 
  -6   4   4        0.03        0.73      1.44 o 
  -5   4   4        7.40        4.22      0.73 o 
  -4   4   4      406.11      450.69      9.17 o 
  -3   4   4      917.63      982.10      6.56 o 
  -2   4   4       38.87       73.45      1.55 o 
  -1   4   4      865.75      963.87      6.39 o 
   0   4   4      169.36      196.22      1.39 o 
   1   4   4        0.29        0.42      0.53 o 
   2   4   4       73.78       62.76      0.82 o 
   3   4   4       40.13       22.36      1.05 o 
   4   4   4      476.10      461.72      2.31 o 
   5   4   4      590.76      596.05      3.76 o 
   6   4   4        0.12       -0.80      1.19 o 
   7   4   4       31.07       27.02      1.49 o 
   8   4   4        3.40       -0.56      2.18 o 
   9   4   4        2.65        0.56      2.38 o 
 -10   5   4        1.01        2.22      2.61 o 
  -9   5   4        4.50        0.84      2.54 o 
  -8   5   4        0.12       -2.10      2.28 o 
  -7   5   4       36.65       36.90      2.53 o 
  -6   5   4       37.73       39.54      2.25 o 
  -5   5   4       14.00       15.04      0.99 o 
  -4   5   4      948.37     1010.18     13.55 o 
  -3   5   4      880.11      955.91      9.37 o 
  -2   5   4        0.05        1.48      0.61 o 
  -1   5   4      541.63      542.21      1.90 o 
   0   5   4      644.43      677.14      2.70 o 
   1   5   4       76.39       97.32      1.51 o 
   2   5   4      500.17      538.62     14.92 o 
   3   5   4       97.33       89.92      1.45 o 
   4   5   4     1065.04     1051.88      4.23 o 
   5   5   4        0.28        0.05      1.24 o 
   6   5   4       80.69       72.91      1.84 o 
   7   5   4        9.08        6.60      1.97 o 
   8   5   4       14.09       12.00      2.33 o 
   9   5   4        2.38       -2.31      2.45 o 
 -10   6   4        1.25       -2.47      2.76 o 
  -9   6   4       33.71       32.50      2.84 o 
  -8   6   4       68.89       65.00      2.92 o 
  -7   6   4        9.44        4.44      2.21 o 
  -6   6   4      174.23      195.84      3.38 o 
  -5   6   4      191.87      211.69      9.21 o 
  -4   6   4       61.98       65.09      1.20 o 
  -3   6   4      167.58      186.25      1.90 o 
  -2   6   4        0.05       -0.07      0.42 o 
  -1   6   4      742.11      765.47      2.34 o 
   0   6   4      236.21      269.97      2.89 o 
   1   6   4       28.84       39.76      1.12 o 
   2   6   4       21.36       19.41      0.93 o 
   3   6   4      181.87      174.46      2.56 o 
   4   6   4        1.42       -0.10      2.68 o 
   5   6   4      170.28      180.24      4.74 o 
   6   6   4      159.74      157.37      3.15 o 
   7   6   4        1.50       -0.13      2.10 o 
   8   6   4       17.01       14.31      2.34 o 
   9   6   4        0.64       -2.34      2.45 o 
 -10   7   4       10.16        2.21      2.73 o 
  -9   7   4        7.19        3.38      2.61 o 
  -8   7   4       65.11       61.37      2.90 o 
  -7   7   4      119.24      106.69      3.08 o 
  -6   7   4      461.66      428.40      4.70 o 
  -5   7   4      585.45      581.61      4.97 o 
  -4   7   4      202.35      199.80      3.67 o 
  -3   7   4      164.25      150.77      2.45 o 
  -2   7   4      773.05      879.85      7.44 o 
  -1   7   4      179.13      151.71      1.98 o 
   0   7   4      500.06      495.93      1.80 o 
   1   7   4        4.55        8.42      0.85 o 
   2   7   4        6.91        7.58      0.95 o 
   3   7   4      102.44       95.50      3.18 o 
   4   7   4      101.09       91.80      2.59 o 
   5   7   4      595.60      623.53      3.74 o 
   6   7   4       33.36       30.11      1.67 o 
   7   7   4        3.38       -1.91      2.38 o 
   8   7   4        2.45       -2.30      2.30 o 
 -10   8   4       24.38       18.59      2.90 o 
  -9   8   4      108.00      105.21      3.67 o 
  -8   8   4       51.54       49.77      2.85 o 
  -7   8   4      153.83      156.99      3.60 o 
  -6   8   4      554.87      569.01      5.40 o 
  -5   8   4       17.51       15.89      2.18 o 
  -4   8   4      202.80      200.85      6.26 o 
  -3   8   4      449.15      482.77      6.09 o 
  -2   8   4      285.71      268.92      2.64 o 
  -1   8   4      403.60      393.96      2.15 o 
   0   8   4      908.48      906.95      4.23 o 
   1   8   4        0.12        1.41      0.84 o 
   2   8   4      109.39      103.52      1.96 o 
   3   8   4      130.58      133.38      1.80 o 
   4   8   4      577.80      566.52      4.90 o 
   5   8   4      288.29      277.49      3.83 o 
   6   8   4        0.20       -0.45      1.53 o 
   7   8   4       24.06       16.66      2.59 o 
   8   8   4        4.65       -0.71      2.39 o 
  -9   9   4       47.15       50.60      3.34 o 
  -8   9   4       10.06        4.82      2.55 o 
  -7   9   4       86.91       79.29      3.02 o 
  -6   9   4        2.41        1.22      2.30 o 
  -5   9   4        5.01        2.77      2.07 o 
  -4   9   4      426.93      466.32      9.07 o 
  -3   9   4     1509.01     1486.62     23.47 o 
  -2   9   4     1498.45     1499.95     11.35 o 
  -1   9   4       28.22       30.05      1.20 o 
   0   9   4      643.84      609.43     10.02 o 
   1   9   4      227.60      245.98      2.08 o 
   2   9   4        4.36        5.11      0.99 o 
   3   9   4       51.11       46.47      1.59 o 
   4   9   4        1.10        2.94      1.50 o 
   5   9   4        1.16        1.08      1.91 o 
   6   9   4       83.41       93.13      2.10 o 
   7   9   4       60.57       49.07      2.84 o 
   8   9   4       54.77       53.42      3.10 o 
  -9  10   4      186.05      193.07      4.59 o 
  -8  10   4      161.29      164.79      4.11 o 
  -7  10   4      142.78      154.54      3.78 o 
  -6  10   4        1.25        4.78      2.37 o 
  -5  10   4        1.02       -2.14      2.14 o 
  -4  10   4        8.23        8.01      2.09 o 
  -3  10   4        0.44        6.27      2.25 o 
  -2  10   4      181.45      170.91      2.47 o 
  -1  10   4      373.69      379.41      4.39 o 
   0  10   4      895.62      912.39      6.25 o 
   1  10   4      206.41      237.14      3.63 o 
   2  10   4      375.34      388.93      2.76 o 
   3  10   4      176.38      174.28      3.65 o 
   4  10   4      203.91      207.80      2.54 o 
   5  10   4      241.67      236.51      2.75 o 
   6  10   4       44.91       46.87      2.58 o 
   7  10   4       17.95        9.69      2.46 o 
  -9  11   4        6.77       11.60      3.10 o 
  -8  11   4        0.24        0.12      3.00 o 
  -7  11   4       44.45       49.45      3.15 o 
  -6  11   4       47.58       45.79      2.81 o 
  -5  11   4       15.67        8.90      2.29 o 
  -4  11   4      218.58      212.27      3.78 o 
  -3  11   4      342.78      356.76      7.36 o 
  -2  11   4       15.06       10.47      2.54 o 
  -1  11   4      310.78      323.62      4.39 o 
   0  11   4       30.60       28.89      2.54 o 
   1  11   4      442.30      431.97      4.87 o 
   2  11   4      316.50      303.19      4.28 o 
   3  11   4       68.32       62.78      1.70 o 
   4  11   4       41.10       46.71      1.78 o 
   5  11   4       27.00       36.02      1.78 o 
   6  11   4        9.20        9.02      1.67 o 
   7  11   4        0.82       -2.47      2.47 o 
  -8  12   4      132.82      139.20      4.19 o 
  -7  12   4      172.62      173.55      4.21 o 
  -6  12   4       48.80       48.14      2.97 o 
  -5  12   4       58.05       57.21      2.96 o 
  -4  12   4       16.32       14.34      2.44 o 
  -3  12   4      355.73      387.58      8.60 o 
  -2  12   4       29.87       32.24      2.80 o 
  -1  12   4       98.72       86.65      3.22 o 
   0  12   4      666.89      658.94      5.92 o 
   1  12   4       66.52       69.59      2.98 o 
   2  12   4        3.01       -1.24      2.39 o 
   3  12   4      100.79      106.62      3.29 o 
   4  12   4      227.17      224.21      2.73 o 
   5  12   4      178.54      179.63      2.69 o 
   6  12   4       96.07       94.17      3.02 o 
   7  12   4        5.33        0.37      1.75 o 
  -8  13   4        1.08        1.80      3.07 o 
  -7  13   4        1.90       -1.08      2.91 o 
  -6  13   4       17.60       15.05      2.72 o 
  -5  13   4       10.02        6.04      2.63 o 
  -4  13   4      233.37      245.04     11.56 o 
  -3  13   4      142.05      137.05      3.60 o 
  -2  13   4        0.07       -0.26      2.45 o 
  -1  13   4       13.29        8.53      2.48 o 
   0  13   4       12.00       15.96      2.54 o 
   1  13   4        4.63        4.06      2.44 o 
   2  13   4       58.18       47.19      3.00 o 
   3  13   4       31.01       30.03      2.88 o 
   4  13   4       82.13       90.78      3.48 o 
   5  13   4       33.48       42.11      2.81 o 
   6  13   4       47.63       53.36      7.63 o 
  -7  14   4        0.20       -2.91      3.06 o 
  -6  14   4        8.30        6.00      2.71 o 
  -5  14   4       37.98       40.39      2.05 o 
  -4  14   4       43.78       45.61      3.10 o 
  -3  14   4       69.78       61.72      3.19 o 
  -2  14   4       33.98       36.46      2.94 o 
  -1  14   4        9.08        5.09      2.48 o 
   0  14   4        0.60       -1.41      2.45 o 
   1  14   4       16.00       17.30      2.72 o 
   2  14   4      179.95      170.31      4.12 o 
   3  14   4       22.87       14.81      2.86 o 
   4  14   4        7.85        5.86      2.80 o 
   5  14   4       11.27       10.29      2.98 o 
  -5  15   4        0.49        3.16      2.90 o 
  -4  15   4        1.02        6.26      2.84 o 
  -3  15   4       39.59       39.92      3.05 o 
  -2  15   4        1.11        3.99      2.79 o 
  -1  15   4        0.63        0.31      2.68 o 
   0  15   4       20.14       11.46      2.73 o 
   1  15   4        0.64       -1.80      2.58 o 
   2  15   4       16.59       16.51      2.99 o 
   4  15   4        1.65       -2.75      2.75 o 
   5  15   4        4.22        3.45      3.05 o 
  -5  16   4       18.54       17.62      3.22 o 
  -4  16   4       10.55       16.48      3.19 o 
  -3  16   4       11.07       11.19      2.99 o 
  -2  16   4        6.19        7.71      2.98 o 
  -1  16   4        1.38       -1.35      2.73 o 
   0  16   4        1.43       -2.80      2.80 o 
   1  16   4        1.01       -0.84      2.70 o 
   2  16   4        8.38       14.16      2.95 o 
   4  16   4        5.54       -3.09      3.10 o 
  -4  17   4       33.07       40.31      3.44 o 
  -3  17   4       87.77       82.12      3.89 o 
  -2  17   4       53.38       65.69      3.69 o 
  -1  17   4      105.23      105.78      3.94 o 
   0  17   4       32.83       23.78      3.22 o 
   1  17   4       31.21       26.30      2.99 o 
   2  17   4       18.25       21.22      3.19 o 
  -2  18   4        1.70        5.92      3.07 o 
  -1  18   4        4.91       12.03      3.16 o 
   0  18   4        2.63       -2.80      2.94 o 
 -11   1   5        8.03        7.55      1.95 o 
 -10   1   5       36.74       35.13      2.06 o 
  -9   1   5       27.17       25.81      1.79 o 
  -8   1   5        3.95        6.77      2.77 o 
  -7   1   5      382.39      362.06      6.53 o 
  -6   1   5       23.43       32.44      1.25 o 
  -5   1   5       55.74       56.08      1.35 o 
  -4   1   5      142.29      127.13      0.87 o 
  -3   1   5      877.88      920.60      2.76 o 
  -2   1   5      539.07      558.07      2.44 o 
  -1   1   5        0.83        1.63      0.29 o 
   0   1   5      160.92      163.77      1.51 o 
   1   1   5       99.80      136.12      2.35 o 
   2   1   5        8.63        6.50      0.54 o 
   3   1   5       19.47       17.64      0.93 o 
   4   1   5        0.56        0.50      0.82 o 
   5   1   5        3.12        2.72      0.91 o 
   6   1   5       95.69       73.36      1.28 o 
   7   1   5       35.51       26.80      2.92 o 
   8   1   5        3.34        2.88      1.55 o 
   9   1   5        0.66        2.42      2.47 o 
 -11   2   5        3.52        6.80      2.78 o 
 -10   2   5        0.62        2.23      1.88 o 
  -9   2   5        0.32        1.05      1.88 o 
  -8   2   5        9.59        7.06      1.70 o 
  -7   2   5      422.05      426.90      9.30 o 
  -6   2   5       35.24       34.88      1.24 o 
  -5   2   5       65.91       72.85      1.08 o 
  -4   2   5        3.70        0.31      0.50 o 
  -3   2   5     1005.86     1035.05      4.42 o 
  -2   2   5      154.05      159.44      1.26 o 
  -1   2   5       22.71       28.49      0.47 o 
   0   2   5       87.94       97.52      1.13 o 
   1   2   5       44.15       42.63      0.86 o 
   2   2   5       41.84       33.07      0.88 o 
   3   2   5      140.32      136.43      1.90 o 
   4   2   5      115.85      111.67      2.40 o 
   5   2   5       17.59       17.97      1.00 o 
   6   2   5       48.27       47.46      1.39 o 
   7   2   5       65.66       59.18      1.84 o 
   8   2   5       32.97       34.78      4.74 o 
   9   2   5       23.26       23.99      6.91 o 
 -11   3   5       80.71       87.69      2.55 o 
 -10   3   5      166.91      177.89      2.87 o 
  -9   3   5      313.21      306.84      3.28 o 
  -8   3   5        3.51        4.21      2.11 o 
  -7   3   5        4.97        1.79      1.54 o 
  -6   3   5        1.56        2.13      1.10 o 
  -5   3   5       91.62       90.52      2.19 o 
  -4   3   5       33.71       35.52      0.90 o 
  -3   3   5      761.07      758.09      3.32 o 
  -2   3   5      542.02      528.66      1.98 o 
  -1   3   5     1639.41     1774.91      6.24 o 
   0   3   5     2845.67     3019.24      6.67 o 
   1   3   5       92.50       74.00      0.88 o 
   2   3   5      776.18      799.14      3.14 o 
   3   3   5      571.83      583.70      3.20 o 
   4   3   5      708.65      685.91      2.97 o 
   5   3   5        7.89        5.10      1.73 o 
   6   3   5       68.41       60.04      1.46 o 
   7   3   5        5.98        4.07      1.61 o 
   8   3   5        0.93        1.19      2.86 o 
 -10   4   5       42.30       46.59      2.21 o 
  -9   4   5        0.58        0.16      1.78 o 
  -8   4   5        0.04       -1.56      1.56 o 
  -7   4   5      460.04      464.15      6.65 o 
  -6   4   5        0.61        0.55      2.17 o 
  -5   4   5       10.07       11.29      0.80 o 
  -4   4   5       69.00       48.43      0.69 o 
  -3   4   5     1064.92     1048.49      9.26 o 
  -2   4   5      409.12      446.66      2.17 o 
  -1   4   5      158.05      233.72      1.40 o 
   0   4   5      221.07      205.43      5.38 o 
   1   4   5      160.39      176.20      3.85 o 
   2   4   5       12.67       12.44      0.60 o 
   3   4   5      447.37      448.49      5.67 o 
   4   4   5      544.82      542.02      9.58 o 
   5   4   5      199.96      187.17      1.93 o 
   6   4   5      274.27      253.12      2.17 o 
   7   4   5       43.18       46.26      1.76 o 
   8   4   5       98.71      110.69      3.44 o 
 -10   5   5       44.40       45.34      3.23 o 
  -9   5   5      206.20      213.49      4.30 o 
  -8   5   5       68.29       76.16      2.91 o 
  -7   5   5      145.72      137.43      3.21 o 
  -6   5   5       11.79        7.67      2.04 o 
  -5   5   5       38.47       39.23      4.85 o 
  -4   5   5       17.01       10.45      1.78 o 
  -3   5   5      248.96      229.62      1.61 o 
  -2   5   5     1026.17     1063.51      6.31 o 
  -1   5   5     1326.56     1287.66     14.39 o 
   0   5   5        4.46       -0.44      1.17 o 
   1   5   5       27.41       16.69      1.47 o 
   2   5   5      360.53      343.15      2.16 o 
   3   5   5      473.98      483.79      3.04 o 
   4   5   5      631.23      628.28     14.25 o 
   5   5   5        8.66        5.99      1.66 o 
   6   5   5       13.77       20.01      1.72 o 
   7   5   5       51.27       52.48      2.72 o 
   8   5   5        3.14        3.61      2.33 o 
 -10   6   5       31.34       32.44      3.08 o 
  -9   6   5       52.18       49.18      3.16 o 
  -8   6   5       31.45       33.57      2.66 o 
  -7   6   5      124.71      124.97      3.19 o 
  -6   6   5      690.40      658.75      5.55 o 
  -5   6   5     1084.10     1092.99      6.46 o 
  -4   6   5      534.64      573.73      3.28 o 
  -3   6   5      273.97      271.52      1.75 o 
  -2   6   5      729.90      746.21      3.53 o 
  -1   6   5      535.35      611.13     10.11 o 
   0   6   5        0.16       -0.02      0.78 o 
   1   6   5      141.22      144.93      1.97 o 
   2   6   5       87.36      110.63      1.54 o 
   3   6   5      102.15      106.26      2.84 o 
   4   6   5        6.00        9.22      1.53 o 
   5   6   5      675.19      685.10     16.29 o 
   6   6   5      310.29      317.19      3.51 o 
   7   6   5       73.72       78.11      2.94 o 
   8   6   5      108.97      119.48      3.55 o 
 -10   7   5       42.88       40.73      3.23 o 
  -9   7   5       58.94       64.01      3.27 o 
  -8   7   5       35.02       45.29      2.84 o 
  -7   7   5       59.17       46.17      2.68 o 
  -6   7   5       69.61       67.79      2.82 o 
  -5   7   5       53.66       58.01      2.48 o 
  -4   7   5       35.17       27.52      1.46 o 
  -3   7   5      265.71      280.91      2.50 o 
  -2   7   5     1041.44      971.28     11.99 o 
  -1   7   5     1216.51     1242.35      4.30 o 
   0   7   5      131.51      120.24      3.33 o 
   1   7   5      104.59      111.59      1.74 o 
   2   7   5       84.84       80.99      1.46 o 
   3   7   5      527.19      523.93      3.17 o 
   4   7   5       18.96       18.31      1.24 o 
   5   7   5      156.67      149.07      2.35 o 
   6   7   5       78.24       79.33      2.02 o 
   7   7   5       11.14        9.35      2.21 o 
   8   7   5        0.25        1.27      2.41 o 
 -10   8   5        4.59        1.83      2.82 o 
  -9   8   5        0.05       -0.66      2.75 o 
  -8   8   5        2.91        0.20      2.46 o 
  -7   8   5        5.14        4.68      2.33 o 
  -6   8   5        2.00        2.55      2.15 o 
  -5   8   5       89.93       82.19      1.90 o 
  -4   8   5        0.78       -0.69      1.33 o 
  -3   8   5       16.00       17.58      1.83 o 
  -2   8   5      149.17      120.33      1.78 o 
  -1   8   5        0.02       -0.50      1.70 o 
   0   8   5       86.48       93.26      1.76 o 
   1   8   5      101.04      121.78      1.78 o 
   2   8   5       72.19       78.65      2.94 o 
   3   8   5       76.52       83.36      4.59 o 
   4   8   5       75.42       67.91      1.52 o 
   5   8   5        0.90        0.96      1.47 o 
   6   8   5       22.66       24.32      2.23 o 
   7   8   5       29.09       24.37      2.48 o 
   8   8   5        3.23        0.73      2.38 o 
  -9   9   5       23.07       20.74      3.04 o 
  -8   9   5       62.13       52.79      3.10 o 
  -7   9   5        6.85        5.61      2.43 o 
  -6   9   5       52.55       48.20      2.67 o 
  -5   9   5      104.13      100.01      4.19 o 
  -4   9   5       36.38       46.62      1.62 o 
  -3   9   5      754.78      764.44      6.17 o 
  -2   9   5      253.71      243.69      2.36 o 
  -1   9   5      477.32      475.66      4.58 o 
   0   9   5       66.66       73.75      2.46 o 
   1   9   5       42.60       38.27      1.29 o 
   2   9   5      439.81      427.37      2.97 o 
   3   9   5      254.05      255.60      9.35 o 
   4   9   5       30.70       25.23      1.57 o 
   5   9   5        2.30       -0.11      1.20 o 
   6   9   5       12.31       13.28      3.77 o 
   7   9   5        6.26        3.18      2.27 o 
  -9  10   5        1.54        4.08      3.01 o 
  -8  10   5      115.03      107.90      3.73 o 
  -7  10   5       13.04       10.49      2.62 o 
  -6  10   5        0.45       -0.53      2.34 o 
  -5  10   5        8.94        7.94      2.75 o 
  -4  10   5       26.45       26.41      1.46 o 
  -3  10   5      264.66      270.00      2.61 o 
  -2  10   5       42.25       41.58      1.92 o 
  -1  10   5      181.94      184.07      3.49 o 
   0  10   5      282.57      267.40      3.87 o 
   1  10   5       26.60       19.72      2.33 o 
   2  10   5       93.61       91.52      6.09 o 
   3  10   5        1.08        0.83      1.34 o 
   4  10   5        1.16        0.77      1.42 o 
   5  10   5        9.45        9.82      1.54 o 
   6  10   5        3.77        0.75      1.29 o 
   7  10   5        2.02       -2.23      2.23 o 
  -9  11   5       32.26       31.53      3.33 o 
  -8  11   5      121.74      124.84      4.01 o 
  -7  11   5       50.69       49.09      3.16 o 
  -5  11   5       58.88       56.17      2.87 o 
  -4  11   5       29.43       31.62      2.55 o 
  -3  11   5       24.89       25.24      2.40 o 
  -2  11   5      551.48      530.85      5.49 o 
  -1  11   5        7.39        3.24      2.31 o 
   0  11   5       82.68       78.54      2.83 o 
   1  11   5       45.25       42.47      2.61 o 
   2  11   5      225.69      230.34      4.02 o 
   3  11   5      166.22      174.11      9.32 o 
   4  11   5        4.65        2.12      1.45 o 
   5  11   5       13.34       14.29      3.73 o 
   6  11   5       15.87       11.49      1.52 o 
  -8  12   5       28.42       29.11      3.19 o 
  -7  12   5        4.45        2.32      2.84 o 
  -6  12   5       26.84       21.06      2.88 o 
  -5  12   5       43.70       43.04      2.96 o 
  -4  12   5       34.28       44.25      2.85 o 
  -3  12   5       16.28       15.77      2.48 o 
  -2  12   5        0.07       -0.13      2.37 o 
  -1  12   5       91.97       84.72      3.10 o 
   0  12   5        0.51       -0.15      2.32 o 
   1  12   5        8.79       12.40      2.47 o 
   2  12   5       88.65       82.51      3.26 o 
   3  12   5       51.96       45.91      2.85 o 
   4  12   5        9.31       11.89      1.59 o 
   5  12   5       48.93       55.07      3.10 o 
   6  12   5       17.28       15.84      1.48 o 
  -8  13   5       37.09       34.91      3.49 o 
  -7  13   5       23.11       23.85      3.25 o 
  -5  13   5        4.46        3.68      2.74 o 
  -4  13   5      104.74      122.56      3.71 o 
  -3  13   5        2.25        2.68      2.58 o 
  -2  13   5       28.03       26.59      2.75 o 
  -1  13   5      111.19      107.63      3.39 o 
   0  13   5       57.81       58.94      2.99 o 
   1  13   5       41.88       43.86      2.80 o 
   2  13   5       68.96       54.71      3.16 o 
   3  13   5      112.65      106.45      3.64 o 
   4  13   5       89.49       85.98      3.40 o 
   5  13   5       14.59       15.94      1.76 o 
  -7  14   5       61.22       60.01      3.70 o 
  -6  14   5      104.40       99.76      3.83 o 
  -5  14   5      199.11      193.05      4.47 o 
  -4  14   5      302.13      290.22      4.94 o 
  -3  14   5      131.19      140.36      3.92 o 
  -2  14   5      209.89      213.43      4.32 o 
  -1  14   5      135.32      135.19      3.77 o 
   0  14   5      101.89       93.19      3.42 o 
   1  14   5       29.19       22.15      2.71 o 
   2  14   5        9.73        9.49      2.67 o 
   3  14   5       36.60       35.16      3.10 o 
   4  14   5       75.66       73.64      3.43 o 
   5  14   5       65.22       74.38      3.47 o 
  -6  15   5        0.26       -3.12      3.12 o 
  -5  15   5       14.24       16.10      3.21 o 
  -4  15   5       92.66       85.78      3.80 o 
  -3  15   5       24.06       17.12      2.93 o 
  -2  15   5      139.62      139.41      3.91 o 
  -1  15   5       86.47       73.32      3.41 o 
   1  15   5       12.25       14.08      2.73 o 
   2  15   5       77.27       71.84      3.47 o 
   3  15   5       49.10       38.38      3.22 o 
   4  15   5        4.58       -2.82      2.82 o 
  -5  16   5       93.06       89.56      4.03 o 
  -4  16   5       77.56       85.35      3.95 o 
  -3  16   5       37.56       32.53      3.31 o 
  -2  16   5       96.39       96.47      3.76 o 
  -1  16   5       14.25       15.69      2.86 o 
   1  16   5       11.34        8.46      2.74 o 
   2  16   5        3.97       15.33      2.88 o 
   3  16   5        6.44        2.83      3.14 o 
  -3  17   5       21.25       16.64      3.33 o 
  -2  17   5       38.34       34.80      3.28 o 
  -1  17   5       25.89       30.84      3.20 o 
   0  17   5        8.76        0.32      2.85 o 
   1  17   5       33.88       31.04      3.17 o 
 -11   0   6       26.48       21.20      2.93 o 
 -10   0   6       38.23       41.21      2.99 o 
  -9   0   6        0.25        3.13      2.36 o 
  -8   0   6       22.21       33.72      2.62 o 
  -7   0   6       22.39       20.97      2.05 o 
  -6   0   6        2.37        1.76      1.47 o 
  -5   0   6      119.68      116.36      2.20 o 
  -4   0   6      514.02      600.16      4.72 o 
  -3   0   6     1993.91     1975.27      5.31 o 
  -2   0   6     2165.05     2221.65      3.87 o 
  -1   0   6      476.61      442.30      3.42 o 
   0   0   6      458.21      463.02      2.66 o 
   1   0   6     1205.13     1093.56     13.92 o 
   2   0   6      412.16      410.27      4.08 o 
   3   0   6      457.81      478.36      3.17 o 
   4   0   6      141.69      144.46      2.40 o 
   5   0   6       81.13       85.87     15.99 o 
   6   0   6        3.80        3.58      1.57 o 
   7   0   6       97.88       83.70      3.02 o 
   8   0   6       57.34       51.17      2.99 o 
 -11   1   6        6.83        2.65      1.93 o 
 -10   1   6       92.06       98.56      5.46 o 
  -9   1   6      287.64      285.07      3.13 o 
  -8   1   6      636.94      652.68      9.93 o 
  -7   1   6      211.77      214.78      7.52 o 
  -6   1   6      101.32      103.07      4.00 o 
  -5   1   6       20.54       22.23      4.29 o 
  -4   1   6      809.15      816.70      3.18 o 
  -3   1   6      207.51      168.40      1.72 o 
  -2   1   6      422.51      458.67      2.12 o 
  -1   1   6      129.83      141.97      0.79 o 
   0   1   6      550.03      639.43      1.99 o 
   1   1   6     1057.40     1176.60      4.58 o 
   2   1   6      253.19      229.70      1.73 o 
   3   1   6      398.05      397.96      3.47 o 
   4   1   6      360.95      361.28      2.40 o 
   5   1   6     1241.20     1229.00      6.33 o 
   6   1   6      117.85      112.58      1.64 o 
   7   1   6      128.13      128.82      2.43 o 
   8   1   6       46.06       40.46      2.01 o 
 -11   2   6       25.60       25.07      2.14 o 
 -10   2   6       78.63       89.97      2.43 o 
  -9   2   6       40.06       42.02      3.51 o 
  -8   2   6        2.49        1.68      1.58 o 
  -7   2   6        1.22       -0.59      1.53 o 
  -6   2   6       30.37       28.78      1.24 o 
  -5   2   6       50.15       53.49      1.25 o 
  -4   2   6      320.24      299.74      1.51 o 
  -3   2   6        1.58        8.92      0.50 o 
  -2   2   6      244.62      215.23      1.38 o 
  -1   2   6      383.12      355.45      2.27 o 
   0   2   6       24.37       21.96      0.70 o 
   1   2   6      181.27      181.97      1.96 o 
   2   2   6      229.48      235.84      1.52 o 
   3   2   6      167.04      158.93      1.82 o 
   4   2   6      148.62      137.81      2.42 o 
   5   2   6       60.20       46.54      2.19 o 
   6   2   6       46.89       33.67      1.78 o 
   7   2   6        0.79        3.44      1.55 o 
   8   2   6       15.13       16.43      1.84 o 
 -10   3   6       55.49       66.21      2.71 o 
  -9   3   6       10.58        6.90      2.11 o 
  -8   3   6      192.92      198.06      3.89 o 
  -7   3   6      148.63      139.95      2.40 o 
  -6   3   6       17.49       16.12      1.22 o 
  -5   3   6       75.53       67.22      4.36 o 
  -4   3   6      356.07      352.25      3.23 o 
  -3   3   6      441.62      449.15      2.06 o 
  -2   3   6       26.90       30.44      0.61 o 
  -1   3   6      389.11      391.38      1.28 o 
   0   3   6      438.23      530.92     12.37 o 
   1   3   6      150.09      136.68      1.98 o 
   2   3   6      649.79      663.90      3.57 o 
   3   3   6      756.20      751.44      6.85 o 
   4   3   6     1647.29     1608.42     15.74 o 
   5   3   6      602.87      555.52      3.82 o 
   6   3   6      136.74      134.63      1.88 o 
   7   3   6       47.50       46.15      4.26 o 
   8   3   6       32.72       39.53      2.05 o 
 -10   4   6        1.43        2.42      1.85 o 
  -9   4   6        2.45        0.39      1.66 o 
  -8   4   6      176.89      177.41      2.52 o 
  -7   4   6        1.73        4.49      1.39 o 
  -6   4   6        5.02        7.90      1.20 o 
  -5   4   6        4.75        5.04      0.90 o 
  -4   4   6      294.61      290.33      1.70 o 
  -3   4   6       77.23       83.93      1.01 o 
  -2   4   6       27.77       16.03      0.71 o 
  -1   4   6      148.01      135.84      1.11 o 
   0   4   6        2.03        1.19      0.86 o 
   1   4   6       49.43       48.60      1.24 o 
   2   4   6        0.74        0.48      0.84 o 
   3   4   6      350.17      367.75      3.86 o 
   4   4   6      180.61      185.97     11.63 o 
   5   4   6       27.53       21.65      1.72 o 
   6   4   6        7.58       10.47      1.56 o 
   7   4   6       11.54       10.92      1.65 o 
   8   4   6        9.31       11.22      2.66 o 
 -10   5   6        0.03       -2.66      2.66 o 
  -9   5   6       14.90       10.86      2.58 o 
  -8   5   6        7.39        7.26      1.57 o 
  -7   5   6       81.71       83.82      4.85 o 
  -6   5   6       73.51       72.36      2.79 o 
  -5   5   6       95.08       86.81      3.63 o 
  -4   5   6       24.46       24.81      0.86 o 
  -3   5   6       52.02       44.38      0.91 o 
  -2   5   6       44.81       45.66      0.88 o 
  -1   5   6        7.57        7.48      0.96 o 
   0   5   6        8.87        5.20      1.00 o 
   1   5   6       82.87       88.90      1.23 o 
   2   5   6        2.32        4.15      0.86 o 
   3   5   6       34.91       42.16      2.43 o 
   4   5   6        3.09        3.55      1.61 o 
   5   5   6        0.08       -0.33      1.58 o 
   6   5   6       21.94       22.84      1.69 o 
   7   5   6       23.91       27.24      2.60 o 
   8   5   6       34.88       37.73      2.98 o 
  -9   6   6        0.24       -2.09      2.67 o 
  -8   6   6      136.13      140.57      3.60 o 
  -7   6   6       11.69        6.60      2.19 o 
  -6   6   6       17.44       18.42      2.25 o 
  -5   6   6       19.99       22.88      4.41 o 
  -4   6   6       98.19       75.26      1.35 o 
  -3   6   6       48.98       47.70      1.12 o 
  -2   6   6      529.70      513.56      5.19 o 
  -1   6   6      109.66      141.73      1.78 o 
   0   6   6       89.34       89.75      2.68 o 
   1   6   6       19.24       19.79      0.98 o 
   2   6   6       14.50       16.30      1.01 o 
   3   6   6        6.29        2.49      1.09 o 
   4   6   6       23.08       22.64      1.74 o 
   5   6   6        0.43       -0.94      1.50 o 
   6   6   6        8.20        6.38      1.54 o 
   7   6   6       14.83       15.92      2.48 o 
 -10   7   6        2.03       -1.61      2.75 o 
  -9   7   6       34.70       29.95      3.11 o 
  -8   7   6       81.71       93.62      3.37 o 
  -7   7   6        9.48        8.86      2.32 o 
  -6   7   6       48.48       45.07      1.77 o 
  -5   7   6      705.70      728.03      4.14 o 
  -4   7   6      665.02      653.82     12.88 o 
  -3   7   6      141.13      136.09      4.56 o 
  -2   7   6      396.29      400.62      2.81 o 
  -1   7   6        1.90        2.25      1.57 o 
   0   7   6       43.30       42.40      1.90 o 
   1   7   6        2.11        1.80      1.02 o 
   2   7   6       30.63       30.89      1.19 o 
   3   7   6       22.00       14.80      1.17 o 
   4   7   6       23.62       22.44      1.28 o 
   5   7   6       47.82       42.98      1.83 o 
   6   7   6       21.02       19.72      2.27 o 
   7   7   6        1.37        3.98      2.37 o 
  -9   8   6       20.95       27.21      3.10 o 
  -8   8   6       31.51       18.44      2.88 o 
  -7   8   6       47.47       40.89      2.83 o 
  -6   8   6       18.28       17.89      1.60 o 
  -5   8   6       31.10       29.48      1.69 o 
  -4   8   6      438.63      451.18      4.44 o 
  -3   8   6     1044.34     1107.42     12.56 o 
  -2   8   6        5.30        2.57      1.25 o 
  -1   8   6       70.97       83.74      2.43 o 
   0   8   6       67.04       67.23      2.27 o 
   1   8   6      114.04      115.27      1.80 o 
   2   8   6      147.21      139.64      2.43 o 
   3   8   6       42.81       40.08      1.85 o 
   4   8   6       40.66       39.26      1.42 o 
   5   8   6        9.60       10.47      1.32 o 
   6   8   6       53.88       54.71      2.00 o 
   7   8   6        0.45        5.18      2.36 o 
  -9   9   6       86.46      100.54      3.89 o 
  -8   9   6      361.71      371.38      5.36 o 
  -7   9   6      473.33      471.61     12.33 o 
  -6   9   6       36.67       37.45      2.94 o 
  -5   9   6       31.81       30.45      2.34 o 
  -4   9   6        1.10        0.16      1.42 o 
  -3   9   6      411.60      433.65      3.73 o 
  -2   9   6       84.07       90.02      3.35 o 
  -1   9   6      220.48      212.40      3.41 o 
   0   9   6       97.93       86.57      2.64 o 
   1   9   6        5.03        4.52      1.21 o 
   2   9   6        0.32       -0.10      1.30 o 
   3   9   6      226.85      225.80      4.20 o 
   4   9   6      189.40      180.87      2.08 o 
   5   9   6       55.74       62.44      1.61 o 
   6   9   6       59.25       69.42      2.15 o 
   7   9   6       41.35       52.36      2.97 o 
  -9  10   6       43.16       46.73      3.44 o 
  -8  10   6       27.69       36.78      3.28 o 
  -7  10   6      133.94      129.83      3.32 o 
  -6  10   6       18.48       13.85      1.66 o 
  -5  10   6       15.43       17.42      4.90 o 
  -4  10   6       59.69       57.04      1.76 o 
  -3  10   6      339.54      320.78      4.96 o 
  -2  10   6      285.93      296.90      2.72 o 
  -1  10   6      112.19      103.24      3.01 o 
   0  10   6      302.77      296.70      4.10 o 
   1  10   6      408.52      391.74      4.66 o 
   2  10   6      274.81      280.05      7.62 o 
   3  10   6      123.90      125.03      2.47 o 
   4  10   6        1.38        4.95      1.28 o 
   5  10   6        1.03        4.36      1.31 o 
   6  10   6        5.95        8.32      1.73 o 
  -8  11   6       51.40       52.35      3.42 o 
  -7  11   6       37.55       45.03      3.36 o 
  -6  11   6       71.32       75.13      3.29 o 
  -5  11   6       82.94       88.23      3.32 o 
  -4  11   6      133.61      144.10      3.62 o 
  -3  11   6      316.58      345.58      4.60 o 
  -2  11   6        0.54        0.20      2.22 o 
  -1  11   6       42.03       34.20      2.62 o 
   0  11   6      493.90      444.65      5.09 o 
   1  11   6       35.96       44.25      2.76 o 
   2  11   6      101.26       99.69      3.13 o 
   3  11   6       91.14       93.36      4.32 o 
   4  11   6      307.49      312.70     15.09 o 
   5  11   6       78.57       74.97      3.50 o 
   6  11   6       24.68       27.04      2.20 o 
  -8  12   6       11.16        3.18      3.07 o 
  -7  12   6        0.29       -1.38      2.86 o 
  -5  12   6        5.19        2.14      2.67 o 
  -4  12   6      295.08      270.31      4.57 o 
  -3  12   6      103.39      103.62      3.37 o 
  -2  12   6       92.94       88.36      3.14 o 
  -1  12   6        8.60        7.06      2.40 o 
   0  12   6      355.26      358.82      4.85 o 
   1  12   6      271.20      257.17      4.39 o 
   2  12   6        3.41        2.78      2.30 o 
   3  12   6        0.06       -1.27      2.43 o 
   4  12   6        0.00        1.13      1.69 o 
   5  12   6        5.07        7.19      1.42 o 
  -7  13   6       70.81       71.04      3.69 o 
  -6  13   6       54.14       53.66      3.40 o 
  -5  13   6       40.82       41.51      3.16 o 
  -4  13   6       29.63       35.11      3.00 o 
  -3  13   6      122.65      117.15      3.67 o 
  -2  13   6        0.37        1.75      2.45 o 
  -1  13   6       24.43       21.26      2.58 o 
   0  13   6        7.04       -0.25      2.43 o 
   1  13   6       19.67       12.17      2.54 o 
   2  13   6       10.62       13.09      2.55 o 
   3  13   6       45.61       35.06      2.88 o 
   4  13   6       34.62       21.63      2.73 o 
   5  13   6       85.75       85.97      9.74 o 
  -6  14   6       54.22       48.16      3.46 o 
  -5  14   6       13.56       15.87      3.01 o 
  -4  14   6       16.42       20.39      3.00 o 
  -3  14   6        5.45        5.35      2.80 o 
  -2  14   6       12.18        9.32      2.68 o 
  -1  14   6        0.04        2.97      2.54 o 
   0  14   6       65.21       53.68      3.11 o 
   1  14   6        1.07       -2.25      2.43 o 
   2  14   6        2.76        0.91      2.59 o 
   3  14   6        5.89        6.76      2.76 o 
   4  14   6       15.50        6.48      2.58 o 
  -5  15   6       19.34       15.15      3.18 o 
  -4  15   6        7.80       11.27      2.97 o 
  -2  15   6        5.80        6.60      2.69 o 
  -1  15   6        1.69        7.70      2.75 o 
   0  15   6       71.21       66.44      3.40 o 
   1  15   6       87.03       81.32      3.51 o 
   2  15   6       25.07       20.70      2.86 o 
   3  15   6        2.15        1.27      2.69 o 
  -4  16   6        2.69        7.93      3.14 o 
  -3  16   6        2.46       -0.93      2.94 o 
  -2  16   6       21.33       28.81      3.06 o 
  -1  16   6        1.10        9.90      2.63 o 
   0  16   6        3.15       -2.53      2.69 o 
   1  16   6        3.27       -1.40      2.64 o 
   2  16   6        1.23        6.96      2.76 o 
  -2  17   6        5.60        7.61      2.92 o 
  -1  17   6        0.06        5.21      2.90 o 
 -10   1   7       10.12       10.86      5.37 o 
  -9   1   7        9.73       10.54      1.74 o 
  -8   1   7       74.08       66.29      1.91 o 
  -7   1   7       10.22       12.69      3.86 o 
  -6   1   7        7.04        7.17      1.11 o 
  -5   1   7       18.40       20.28      0.90 o 
  -4   1   7        0.25       -0.04      0.61 o 
  -3   1   7      293.49      289.35      3.70 o 
  -2   1   7      187.39      211.59      1.72 o 
  -1   1   7        2.46        0.47      0.57 o 
   0   1   7      353.28      392.98      4.67 o 
   1   1   7      410.81      403.90      2.95 o 
   2   1   7      616.15      574.97      3.55 o 
   3   1   7        0.50        0.77      1.46 o 
   4   1   7        7.97        5.25      1.53 o 
   5   1   7        1.28        2.39      1.13 o 
   6   1   7       13.89       12.61      1.14 o 
   7   1   7        5.72        5.13      1.71 o 
 -10   2   7       40.12       44.21      2.40 o 
  -9   2   7      109.23      114.79      2.41 o 
  -8   2   7       57.35       50.35      1.84 o 
  -7   2   7        4.99        6.09      1.80 o 
  -6   2   7        0.01       -0.98      1.46 o 
  -5   2   7        0.02       -0.93      1.08 o 
  -4   2   7       44.36       61.37      1.25 o 
  -3   2   7       18.38       25.25      0.72 o 
  -2   2   7      244.52      277.45      1.54 o 
  -1   2   7      554.69      550.87      5.98 o 
   0   2   7       74.70       78.85      1.77 o 
   1   2   7      189.08      192.06      2.42 o 
   2   2   7      615.42      613.56      3.71 o 
   3   2   7      223.68      236.54      2.62 o 
   4   2   7      387.71      392.60      4.93 o 
   5   2   7       39.48       33.20      1.46 o 
   6   2   7        2.88        2.87      1.31 o 
   7   2   7        0.01       -1.51      1.69 o 
 -10   3   7       51.18       68.03      5.48 o 
  -9   3   7        5.19        1.10      1.71 o 
  -8   3   7       29.43       28.49      1.71 o 
  -7   3   7        0.10       -1.38      1.38 o 
  -6   3   7       35.05       33.04      1.24 o 
  -5   3   7      261.63      248.60      2.03 o 
  -4   3   7      527.84      567.55      2.23 o 
  -3   3   7      544.79      539.94      4.21 o 
  -2   3   7      152.83      135.67      1.24 o 
  -1   3   7      129.97      117.53      1.83 o 
   0   3   7      306.04      338.58      3.82 o 
   1   3   7       23.04       23.78      4.60 o 
   2   3   7        5.16        5.24      4.67 o 
   3   3   7        2.58        9.05      2.28 o 
   4   3   7       36.66       50.84      2.02 o 
   5   3   7        8.78        5.68      1.61 o 
   6   3   7       87.98       76.42      2.09 o 
   7   3   7       10.80        3.96      2.57 o 
 -10   4   7      162.48      168.47      2.90 o 
  -9   4   7      117.96      127.31      2.50 o 
  -8   4   7       37.56       39.95      2.07 o 
  -7   4   7      127.76      135.64      2.16 o 
  -6   4   7      208.13      209.04      5.65 o 
  -5   4   7      450.43      434.81      4.51 o 
  -4   4   7       26.46       31.56      1.01 o 
  -3   4   7       36.46       46.29      1.21 o 
  -2   4   7      987.72      979.06      4.06 o 
  -1   4   7      814.01      833.59      2.99 o 
   0   4   7      590.14      626.38      4.99 o 
   1   4   7       14.50       16.03      2.06 o 
   2   4   7      381.94      380.04      4.63 o 
   3   4   7      816.12      816.59     16.47 o 
   4   4   7      678.28      701.70      4.48 o 
   5   4   7       44.37       41.17      1.91 o 
   6   4   7       10.91       12.26      4.18 o 
   7   4   7       23.51       22.99      2.90 o 
 -10   5   7       20.26       17.49      2.98 o 
  -9   5   7        4.18       -0.22      2.64 o 
  -8   5   7        2.72        2.10      3.46 o 
  -7   5   7      282.16      293.06      3.92 o 
  -6   5   7      428.37      394.26      3.55 o 
  -5   5   7      328.49      339.38      4.17 o 
  -4   5   7      510.50      472.46      2.23 o 
  -3   5   7      569.71      599.61      3.16 o 
  -2   5   7     1369.48     1346.70     13.59 o 
  -1   5   7      422.77      463.32      2.84 o 
   0   5   7      361.06      385.61      2.94 o 
   1   5   7      176.58      182.40      3.30 o 
   2   5   7        1.16        4.42      1.50 o 
   3   5   7       66.63       74.92      2.33 o 
   4   5   7      120.87      121.47      7.48 o 
   5   5   7        4.58        3.91      1.61 o 
   6   5   7       12.91       15.36      3.72 o 
   7   5   7       59.72       58.01      3.25 o 
 -10   6   7       38.82       38.20      3.18 o 
  -9   6   7      158.43      162.54      4.09 o 
  -8   6   7       25.01       34.29      2.74 o 
  -7   6   7       93.51       80.89      2.14 o 
  -6   6   7        5.02        3.38      1.55 o 
  -5   6   7       20.44       19.36      2.02 o 
  -4   6   7      194.37      194.31      1.99 o 
  -3   6   7      775.98      790.17      6.28 o 
  -2   6   7      439.51      399.94      6.18 o 
  -1   6   7       88.25       89.78      1.68 o 
   0   6   7      256.44      267.02      3.51 o 
   1   6   7      198.56      206.82      8.24 o 
   2   6   7      724.12      714.59      9.42 o 
   3   6   7      635.50      627.30     10.22 o 
   4   6   7      272.38      267.43     10.78 o 
   5   6   7       44.19       44.79      4.34 o 
   6   6   7       15.00       13.44      2.82 o 
   7   6   7        3.98        1.74      2.47 o 
  -9   7   7       16.78        9.78      2.86 o 
  -8   7   7       22.07       20.87      2.76 o 
  -7   7   7      173.89      159.49      5.42 o 
  -6   7   7       61.40       53.62      2.22 o 
  -5   7   7      280.58      262.44      2.86 o 
  -4   7   7      351.84      338.93      2.70 o 
  -3   7   7      351.06      342.30      2.60 o 
  -2   7   7      837.77      843.84      6.00 o 
  -1   7   7      112.40      102.08      1.84 o 
   0   7   7      319.67      292.87      8.31 o 
   1   7   7      152.72      157.52      8.91 o 
   2   7   7      272.89      277.93      2.85 o 
   3   7   7      115.66      116.97      2.31 o 
   4   7   7       21.55       17.07      1.74 o 
   5   7   7       21.27       20.10      1.74 o 
   6   7   7       28.66       23.61      1.86 o 
  -9   8   7       64.94       63.87      3.49 o 
  -8   8   7       82.57       82.66      3.90 o 
  -7   8   7        0.02       -1.10      1.65 o 
  -6   8   7      123.45      127.54      7.51 o 
  -5   8   7        5.24        3.05      2.43 o 
  -4   8   7        0.02       -0.23      1.52 o 
  -3   8   7      591.23      564.09     13.86 o 
  -2   8   7      161.07      159.42      5.75 o 
  -1   8   7      444.11      424.16      4.34 o 
   0   8   7      276.91      278.03     15.82 o 
   1   8   7      483.70      464.64     18.86 o 
   2   8   7      306.79      309.61      3.01 o 
   3   8   7      281.83      292.41      6.47 o 
   4   8   7      124.12      124.33      3.13 o 
   5   8   7       40.82       43.66      2.28 o 
   6   8   7       18.29       15.63      3.91 o 
  -9   9   7        5.96        5.86      2.86 o 
  -8   9   7       35.05       26.64      2.10 o 
  -7   9   7       13.69       14.13      1.88 o 
  -6   9   7       43.93       47.86      2.28 o 
  -5   9   7       41.81       37.62      3.33 o 
  -4   9   7       71.72       75.73      2.56 o 
  -3   9   7        0.19        1.98      1.48 o 
  -2   9   7      165.83      161.15      4.73 o 
  -1   9   7       97.22       96.10      2.80 o 
   0   9   7       17.27       14.22      2.13 o 
   1   9   7       11.75       21.07      2.15 o 
   2   9   7       17.37       14.41      1.27 o 
   3   9   7        0.00       -1.07      1.23 o 
   4   9   7        4.22        0.75      1.58 o 
   5   9   7        1.74       -0.02      1.66 o 
   6   9   7        0.72       -1.69      1.69 o 
  -8  10   7        2.83        1.26      1.93 o 
  -7  10   7       98.44       90.20      4.02 o 
  -6  10   7       13.38       11.05      1.71 o 
  -5  10   7        0.02        0.10      1.99 o 
  -4  10   7       25.72       31.12      1.67 o 
  -3  10   7      141.15      132.83      2.20 o 
  -2  10   7       84.23       74.38      2.77 o 
  -1  10   7      169.35      173.46      3.48 o 
   0  10   7       62.30       58.75      2.58 o 
   1  10   7      165.09      144.89      3.28 o 
   2  10   7       17.83       18.18      1.31 o 
   3  10   7       17.03       11.75      1.65 o 
   4  10   7       36.42       35.65      2.76 o 
   5  10   7        0.59       -0.10      2.30 o 
  -8  11   7        1.49        1.08      2.88 o 
  -7  11   7        2.47       -1.21      2.92 o 
  -6  11   7       10.38        6.30      2.66 o 
  -5  11   7        7.66        3.65      2.47 o 
  -4  11   7        1.84        3.90      2.37 o 
  -3  11   7       19.34       13.98      2.42 o 
  -2  11   7        0.37       -1.63      2.22 o 
  -1  11   7        0.47       -0.15      2.18 o 
   0  11   7       85.17       71.30      2.84 o 
   1  11   7       23.06       18.45      2.32 o 
   2  11   7        1.04        3.82      2.17 o 
   3  11   7       12.06        6.34      1.33 o 
   4  11   7       65.70       58.05      4.71 o 
   5  11   7       82.34       90.25      7.30 o 
  -7  12   7       13.93       18.69      3.11 o 
  -6  12   7       70.04       69.08      3.35 o 
  -5  12   7      156.15      157.36      4.05 o 
  -4  12   7       77.00       70.37      3.19 o 
  -3  12   7       19.22       22.00      2.68 o 
  -2  12   7       15.11        7.83      2.36 o 
  -1  12   7        8.60       10.18      2.41 o 
   0  12   7        1.48       -1.64      2.21 o 
   1  12   7       41.12       34.77      2.57 o 
   2  12   7       40.47       34.65      2.63 o 
   3  12   7       10.14        5.16      2.31 o 
   4  12   7        4.45        0.55      1.81 o 
  -7  13   7       10.39        9.28      3.15 o 
  -6  13   7       17.31       12.74      2.99 o 
  -5  13   7       13.80       12.02      2.87 o 
  -4  13   7       37.90       39.32      3.08 o 
  -3  13   7       68.57       63.14      3.19 o 
  -2  13   7       36.53       33.35      2.81 o 
  -1  13   7       84.89       83.13      3.20 o 
   0  13   7       10.04        7.23      2.45 o 
   1  13   7        3.47        3.67      2.36 o 
   2  13   7        6.44        7.18      2.51 o 
   3  13   7        0.51        2.23      2.39 o 
   4  13   7       12.23       13.39      2.90 o 
  -6  14   7       53.39       55.98      3.56 o 
  -5  14   7       79.14       85.41      3.76 o 
  -4  14   7       47.86       42.73      3.15 o 
  -3  14   7        0.45       -2.06      2.67 o 
  -2  14   7       70.50       53.23      3.15 o 
  -1  14   7       51.54       56.24      3.18 o 
   0  14   7       86.41       62.06      3.21 o 
   1  14   7        2.32       -2.44      2.44 o 
   2  14   7       26.56       26.16      2.74 o 
   3  14   7       28.78       36.70      2.88 o 
  -5  15   7       90.43       89.00      3.99 o 
  -4  15   7       47.85       49.21      3.47 o 
  -3  15   7       50.81       46.69      3.29 o 
  -2  15   7       47.63       52.91      3.23 o 
  -1  15   7      101.11       91.82      3.62 o 
   0  15   7       22.65       17.22      2.79 o 
   2  15   7        7.17        3.44      2.52 o 
  -2  16   7       27.27       23.02      2.98 o 
  -1  16   7        0.87        8.87      2.82 o 
 -10   0   8      115.88      118.66      3.67 o 
  -9   0   8       70.13       65.10      3.10 o 
  -8   0   8      177.44      177.09      3.63 o 
  -7   0   8      444.19      436.65      4.59 o 
  -6   0   8      309.15      302.81      5.43 o 
  -5   0   8      400.98      393.25      4.79 o 
  -4   0   8      745.62      705.75     10.77 o 
  -3   0   8     1225.13     1241.37      4.86 o 
  -2   0   8      809.33      795.24     15.12 o 
  -1   0   8       16.33       11.81      2.09 o 
   0   0   8        1.42        3.24      2.13 o 
   1   0   8      250.41      259.04      4.02 o 
   2   0   8       57.88       56.65      3.01 o 
   3   0   8        3.58        1.56      2.53 o 
   4   0   8      323.37      318.03      4.56 o 
   5   0   8      260.38      239.36      4.28 o 
   6   0   8       13.47       11.04      1.72 o 
   7   0   8       17.72        8.59      2.77 o 
 -10   1   8       45.29       48.99      8.15 o 
  -9   1   8      128.95      140.38      2.58 o 
  -8   1   8       10.11        7.59      1.61 o 
  -7   1   8       13.54       13.16      1.41 o 
  -6   1   8       91.28       80.42      1.59 o 
  -5   1   8        4.86        8.43      1.51 o 
  -4   1   8      283.06      287.53      4.92 o 
  -3   1   8      610.41      631.83      5.86 o 
  -2   1   8      254.35      265.06      2.48 o 
  -1   1   8      393.77      387.23      2.92 o 
   0   1   8      341.36      314.92      2.86 o 
   1   1   8      917.22      982.71      4.68 o 
   2   1   8      847.85      837.60      4.52 o 
   3   1   8      271.90      264.41      5.13 o 
   4   1   8       52.02       49.32      2.10 o 
   5   1   8       16.22       19.99      1.55 o 
   6   1   8        3.83        2.49      1.62 o 
   7   1   8        1.88       -2.17      2.61 o 
 -10   2   8      103.89      107.89     12.18 o 
  -9   2   8      170.93      178.75      2.76 o 
  -8   2   8      299.66      312.94     12.71 o 
  -7   2   8      425.11      429.37      3.94 o 
  -6   2   8      301.83      304.47      4.43 o 
  -5   2   8      924.44      914.36      5.35 o 
  -4   2   8     1214.88     1198.22     10.53 o 
  -3   2   8     1316.66     1306.34      4.53 o 
  -2   2   8      160.51      142.61      1.58 o 
  -1   2   8      313.02      313.01      2.72 o 
   0   2   8      155.29      139.58      2.21 o 
   1   2   8        8.14        8.71      1.85 o 
   2   2   8       55.96       57.98      2.12 o 
   3   2   8       34.68       34.62      1.94 o 
   4   2   8       39.89       39.97      1.69 o 
   5   2   8      277.38      270.21      3.35 o 
   6   2   8       66.80       67.30      2.16 o 
 -10   3   8       31.73       33.08      2.11 o 
  -9   3   8        2.13        0.67      1.73 o 
  -8   3   8       77.43       74.78      2.04 o 
  -7   3   8       14.01       13.20      1.75 o 
  -6   3   8        4.50        4.70      1.26 o 
  -5   3   8        1.06        1.56      1.27 o 
  -4   3   8      219.08      221.47      1.90 o 
  -3   3   8       79.75       84.80      1.85 o 
  -2   3   8        7.22        4.43      1.07 o 
  -1   3   8      130.39      132.17      2.85 o 
   0   3   8       38.42       36.08      2.38 o 
   1   3   8        5.44        3.26      2.30 o 
   2   3   8        4.00       -2.14      2.60 o 
   3   3   8       48.00       54.75      2.91 o 
   4   3   8        1.98        1.21      1.71 o 
   5   3   8        0.03        1.37      1.91 o 
   6   3   8       19.75       16.45      1.83 o 
 -10   4   8        1.11        3.64      3.28 o 
  -9   4   8        3.51        2.19      3.67 o 
  -8   4   8      101.60       84.96      3.16 o 
  -7   4   8      266.02      266.30      3.83 o 
  -6   4   8      358.30      357.09      4.82 o 
  -5   4   8       80.04       72.89      1.54 o 
  -4   4   8      210.52      217.39      2.29 o 
  -3   4   8      777.72      749.49      3.33 o 
  -2   4   8        0.51       -1.04      1.04 o 
  -1   4   8      134.83      121.96      2.84 o 
   0   4   8      138.49      126.56      3.04 o 
   1   4   8       54.16       44.96      2.52 o 
   2   4   8       18.93       15.64      2.45 o 
   3   4   8       36.09       33.51      2.75 o 
   4   4   8       17.42       12.98      1.79 o 
   5   4   8       32.33       33.12      1.95 o 
   6   4   8       24.90       25.79      1.92 o 
  -9   5   8        8.12        4.01      2.59 o 
  -8   5   8        5.66        5.93      1.68 o 
  -7   5   8        8.62        8.21      4.19 o 
  -6   5   8       78.34       74.09      2.69 o 
  -5   5   8       40.53       41.27      2.05 o 
  -4   5   8      239.43      234.66      2.10 o 
  -3   5   8       64.84       67.22      1.23 o 
  -2   5   8       19.19       16.19      1.12 o 
  -1   5   8       62.08       53.32      2.38 o 
   0   5   8       71.62       70.80      2.71 o 
   1   5   8        7.92        3.06      2.17 o 
   2   5   8       40.55       36.42      2.76 o 
   3   5   8       25.31       20.02      1.81 o 
   4   5   8        3.75        2.99      1.70 o 
   5   5   8       24.03       31.32      1.93 o 
   6   5   8        0.23        1.06      1.70 o 
  -9   6   8        6.14        4.28      2.63 o 
  -8   6   8        3.84        6.02      2.87 o 
  -7   6   8        9.93        7.56      1.51 o 
  -6   6   8       57.39       57.04      2.29 o 
  -5   6   8       92.05       90.64      1.65 o 
  -4   6   8       47.21       41.81      1.35 o 
  -3   6   8       55.40       52.16      1.52 o 
  -2   6   8        0.66       -0.87      0.87 o 
  -1   6   8        3.03        3.96      2.01 o 
   0   6   8       48.83       38.00      2.51 o 
   1   6   8        0.13       -1.35      2.25 o 
   2   6   8       21.55       17.32      2.66 o 
   3   6   8       54.81       47.70      1.97 o 
   4   6   8       55.27       51.81      2.05 o 
   5   6   8        6.42        3.19      1.73 o 
   6   6   8        0.11        2.41      1.69 o 
  -9   7   8        1.39       -0.06      2.00 o 
  -8   7   8       42.14       48.90      2.16 o 
  -7   7   8        0.68       -1.66      1.66 o 
  -6   7   8       12.47       11.25      1.63 o 
  -5   7   8        0.72       -1.08      2.28 o 
  -4   7   8        0.03       -1.43      1.45 o 
  -3   7   8      224.94      225.13      2.66 o 
  -2   7   8       76.56       79.02      2.97 o 
  -1   7   8        0.02       -0.14      1.28 o 
   0   7   8        5.26        2.66      2.15 o 
   1   7   8      158.06      164.05      3.61 o 
   2   7   8       37.33       38.89      2.80 o 
   3   7   8       62.32       67.02      2.12 o 
   4   7   8       17.06       15.95      2.00 o 
   5   7   8        3.14        2.43      1.72 o 
   6   7   8        0.13       -0.41      1.81 o 
  -9   8   8       15.66       18.08      2.18 o 
  -8   8   8       37.75       35.32      3.87 o 
  -7   8   8        2.98        3.20      1.75 o 
  -6   8   8        4.39        3.42      1.66 o 
  -5   8   8       16.30       13.01      1.64 o 
  -4   8   8      274.84      292.80      3.02 o 
  -3   8   8      361.97      382.49      6.52 o 
  -2   8   8       39.65       38.60      2.14 o 
  -1   8   8       13.54       12.08      1.46 o 
   0   8   8        1.44        1.14      2.33 o 
   1   8   8        0.24        4.37      2.50 o 
   2   8   8        5.32        7.69      2.66 o 
   3   8   8       96.91      102.94      3.74 o 
   4   8   8      106.70      118.66      2.51 o 
   5   8   8       39.19       38.09      4.71 o 
  -8   9   8       28.29       36.95      5.38 o 
  -7   9   8      147.78      152.26      9.79 o 
  -6   9   8       53.29       51.09      2.03 o 
  -5   9   8        9.82       10.11      1.72 o 
  -4   9   8       49.75       43.57      2.11 o 
  -3   9   8       15.67       15.64      1.27 o 
  -2   9   8       49.63       44.30      5.33 o 
  -1   9   8       98.25       95.48      7.31 o 
   0   9   8      290.33      283.19     14.13 o 
   1   9   8      450.39      461.94      5.50 o 
   2   9   8      166.98      183.84      2.70 o 
   3   9   8       20.58       20.82      1.83 o 
   4   9   8        3.72        4.56      1.87 o 
   5   9   8       10.91       13.54      2.99 o 
  -8  10   8      204.14      206.09      8.24 o 
  -7  10   8       40.57       46.03      2.95 o 
  -6  10   8       36.27       38.46      3.16 o 
  -5  10   8      205.15      220.58      2.96 o 
  -4  10   8      182.63      196.27     14.77 o 
  -3  10   8      144.66      149.62      5.23 o 
  -2  10   8        7.08        4.25      2.16 o 
  -1  10   8        6.53        5.61      2.05 o 
   0  10   8       17.76       11.18      1.58 o 
   1  10   8        0.03        1.19      2.61 o 
   2  10   8        0.49        0.58      1.60 o 
   3  10   8       52.02       58.14      2.48 o 
   4  10   8       52.09       53.90      2.23 o 
  -7  11   8      110.08      103.46      3.96 o 
  -6  11   8        4.67       -1.52      2.67 o 
  -4  11   8       84.85       79.82      3.33 o 
  -3  11   8      101.08       98.38      3.03 o 
  -2  11   8       49.12       34.39      2.55 o 
  -1  11   8       21.03       25.41      2.38 o 
   0  11   8       52.10       44.15      2.58 o 
   1  11   8      100.17       89.18     11.69 o 
   2  11   8       69.49       71.63      3.33 o 
   3  11   8       46.08       59.47      3.28 o 
   4  11   8       38.36       46.44      2.21 o 
  -7  12   8       93.54       91.10      3.93 o 
  -6  12   8       10.50        5.73      2.67 o 
  -5  12   8       83.08       79.73      3.41 o 
  -4  12   8       58.17       57.87      3.05 o 
  -3  12   8      104.20       91.38      3.40 o 
  -2  12   8       63.79       50.43      2.97 o 
  -1  12   8        7.07       13.02      2.37 o 
   0  12   8        0.96       -0.54      2.22 o 
   1  12   8       24.22       10.77      2.25 o 
   2  12   8        6.15        4.93      2.75 o 
   3  12   8       20.96       27.39      3.03 o 
  -6  13   8        1.91       -2.79      2.79 o 
  -4  13   8        7.61        6.50      2.66 o 
  -3  13   8       18.66       19.12      2.77 o 
  -2  13   8       58.67       48.40      3.04 o 
  -1  13   8       18.23       26.57      2.73 o 
   0  13   8       73.11       54.17      2.89 o 
   1  13   8       36.79       23.18      2.56 o 
   2  13   8       44.19       50.05      6.92 o 
  -5  14   8       65.21       62.68      3.46 o 
  -4  14   8       36.51       39.82      3.19 o 
  -3  14   8       62.32       62.38      3.36 o 
  -2  14   8      114.85      110.46      3.69 o 
  -1  14   8       47.97       42.01      2.96 o 
   0  14   8       10.29        3.12      2.47 o 
   1  14   8        6.16       -1.65      2.47 o 
  -2  15   8       15.28       14.91      2.88 o 
  -1  15   8       59.15       66.65      3.28 o 
  -9   1   9        0.27        5.32      1.87 o 
  -8   1   9        6.52        7.53      1.40 o 
  -7   1   9        5.56        2.73      1.81 o 
  -6   1   9       37.00       39.52      1.95 o 
  -5   1   9       21.88       21.44      1.70 o 
  -4   1   9        3.60        3.20      1.59 o 
  -3   1   9        4.07        3.75      0.97 o 
  -2   1   9      155.23      155.44      2.44 o 
  -1   1   9      195.90      207.87      2.51 o 
   0   1   9      383.75      395.32      3.39 o 
   1   1   9       29.89       28.33      1.88 o 
   2   1   9        0.27       -1.25      1.70 o 
   3   1   9       40.00       37.06      1.99 o 
   4   1   9        2.54        1.44      2.45 o 
   5   1   9        0.94        0.58      1.67 o 
   6   1   9        0.16        0.33      2.40 o 
  -9   2   9        9.92       13.80      1.91 o 
  -8   2   9       89.41       85.57      1.94 o 
  -7   2   9      118.65      109.14      3.53 o 
  -6   2   9        0.33        0.22      1.58 o 
  -5   2   9        2.91        3.06      1.58 o 
  -4   2   9      309.56      294.83      5.21 o 
  -3   2   9        0.08       -1.12      1.14 o 
  -2   2   9      123.08      126.26      2.21 o 
  -1   2   9      234.22      255.83      2.75 o 
   0   2   9      217.14      216.33      2.74 o 
   1   2   9      147.33      145.91      2.48 o 
   2   2   9       46.46       51.21      2.01 o 
   3   2   9       27.20       28.71      1.93 o 
   4   2   9       27.40       25.60      1.86 o 
   5   2   9        0.10       -2.46      2.47 o 
  -9   3   9      157.80      161.14      2.96 o 
  -8   3   9      303.13      295.66      2.81 o 
  -7   3   9       47.60       47.78      1.65 o 
  -6   3   9       74.59       77.68      2.20 o 
  -5   3   9      187.60      180.46      2.68 o 
  -4   3   9      394.48      399.32      5.10 o 
  -3   3   9        0.06        0.13      1.64 o 
  -2   3   9      122.76      108.64      3.02 o 
  -1   3   9       16.84       14.39      2.32 o 
   0   3   9       55.03       52.40      2.86 o 
   1   3   9        4.75        6.49      2.46 o 
   2   3   9      273.86      277.41      4.36 o 
   3   3   9      261.36      268.64      4.44 o 
   4   3   9       62.29       69.99      3.11 o 
   5   3   9        8.39        7.76      2.44 o 
  -9   4   9        0.04        3.89      2.94 o 
  -8   4   9       12.14        8.40      1.55 o 
  -7   4   9       28.31       27.68      1.52 o 
  -6   4   9       32.11       33.41      2.31 o 
  -5   4   9       88.05       84.13      2.17 o 
  -4   4   9      175.51      170.34      2.59 o 
  -3   4   9       76.84       69.61      2.89 o 
  -2   4   9      344.51      333.11      7.84 o 
  -1   4   9      137.73      138.88      3.08 o 
   0   4   9      357.31      367.25      4.62 o 
   1   4   9       56.51       55.81      2.90 o 
   2   4   9      119.32      130.37      3.54 o 
   3   4   9        4.52       16.58      2.78 o 
   4   4   9       28.64       39.70      2.87 o 
   5   4   9        2.93        3.98      1.78 o 
  -9   5   9       65.36       59.50      2.42 o 
  -8   5   9       41.47       45.03      1.70 o 
  -7   5   9       87.47       92.88      2.88 o 
  -6   5   9      468.84      459.17      4.87 o 
  -5   5   9      470.28      459.54      5.67 o 
  -4   5   9      336.83      326.48      4.30 o 
  -3   5   9        0.90        1.80      1.16 o 
  -2   5   9       13.18       10.70      1.57 o 
  -1   5   9        0.05       -0.09      2.16 o 
   0   5   9       11.53       10.23      2.33 o 
   1   5   9       11.29        7.57      2.51 o 
   2   5   9      206.12      212.12      4.22 o 
   3   5   9      274.55      303.18      4.77 o 
   4   5   9      294.62      313.20      4.87 o 
   5   5   9       14.56       19.48      2.56 o 
  -9   6   9       41.50       47.86      2.34 o 
  -8   6   9       41.74       35.97      1.81 o 
  -7   6   9       13.71       13.03      1.82 o 
  -6   6   9       18.21       21.61      1.76 o 
  -5   6   9      145.28      138.40      4.16 o 
  -4   6   9       50.69       48.76      2.85 o 
  -3   6   9      281.69      279.30      4.69 o 
  -2   6   9      525.02      531.13      5.26 o 
  -1   6   9      218.66      218.64      3.84 o 
   0   6   9      289.89      292.24      4.42 o 
   1   6   9      104.33      116.05      3.49 o 
   2   6   9       72.20       68.63      3.32 o 
   3   6   9       12.33       14.03      2.73 o 
   4   6   9        6.02       11.54      2.10 o 
   5   6   9       27.62       29.37      4.08 o 
  -8   7   9       70.87       85.88      2.47 o 
  -7   7   9       45.88       49.00      7.63 o 
  -6   7   9      120.98      126.10      2.58 o 
  -5   7   9      206.92      214.76      3.10 o 
  -4   7   9      122.42      120.84      2.22 o 
  -3   7   9        6.22        5.67      1.55 o 
  -2   7   9       12.81       13.58      2.28 o 
  -1   7   9       32.24       28.81      2.42 o 
   0   7   9       73.19       80.13      3.09 o 
   1   7   9       92.80       95.65      3.47 o 
   2   7   9      157.65      152.73      3.95 o 
   3   7   9       49.68       44.53      3.02 o 
   4   7   9      124.87      144.49      2.84 o 
  -8   8   9       30.19       30.06      4.60 o 
  -7   8   9        3.54        2.32      2.46 o 
  -6   8   9        1.08        2.61      1.70 o 
  -5   8   9       20.24       15.33      1.74 o 
  -4   8   9        3.01        2.28      1.49 o 
  -3   8   9       27.76       26.32      1.33 o 
  -2   8   9       73.97       74.53      2.77 o 
  -1   8   9       47.22       49.90      2.63 o 
   0   8   9      109.31      111.38      3.42 o 
   1   8   9      222.08      235.65      4.43 o 
   2   8   9      105.57       98.32      3.55 o 
   3   8   9        6.59        2.69      2.69 o 
   4   8   9        1.00        2.35      2.84 o 
  -7   9   9       14.52       15.06      4.75 o 
  -6   9   9       79.07       80.92      2.96 o 
  -5   9   9       52.47       50.13      1.98 o 
  -4   9   9       64.14       65.25      3.12 o 
  -3   9   9       18.59       16.74      1.45 o 
  -2   9   9        1.56        1.23      2.11 o 
  -1   9   9        1.99        4.07      2.15 o 
   0   9   9       12.02       11.89      2.45 o 
   1   9   9        7.31        6.41      2.73 o 
   2   9   9        0.01       -1.33      2.78 o 
   3   9   9        8.75        2.68      2.72 o 
   4   9   9       28.45       27.74      2.18 o 
  -7  10   9        0.52       -1.44      1.96 o 
  -6  10   9        5.49        4.83      1.85 o 
  -5  10   9        2.57        3.01      1.65 o 
  -4  10   9        8.59        9.07      1.63 o 
  -3  10   9        1.01        1.38      1.20 o 
  -2  10   9       28.12       22.68      3.08 o 
  -1  10   9       23.78       26.55      2.52 o 
   0  10   9        0.01        4.17      2.38 o 
   1  10   9        3.51        2.80      2.72 o 
   2  10   9        7.84        3.73      2.68 o 
   3  10   9       10.88        8.20      2.80 o 
  -6  11   9        2.32       -1.88      1.88 o 
  -5  11   9       35.45       28.90      6.02 o 
  -4  11   9        0.07        0.35      1.60 o 
  -3  11   9        2.78        5.30      2.53 o 
  -2  11   9        1.04       -0.21      2.55 o 
  -1  11   9        6.20        8.57      2.42 o 
   0  11   9        0.13        3.24      2.45 o 
   1  11   9        2.93        5.21      2.68 o 
   2  11   9        0.66        3.10      2.69 o 
  -4  12   9        9.51        8.29      2.61 o 
  -3  12   9       85.88      100.87      6.50 o 
  -2  12   9       11.06        9.90      4.66 o 
  -1  12   9        1.27        1.35      1.63 o 
   0  12   9       13.53       22.92      2.80 o 
   1  12   9        7.69       16.81      2.96 o 
   2  12   9        6.87        7.90      2.96 o 
  -4  13   9        2.40        5.14      2.67 o 
  -3  13   9        5.99       11.07      2.65 o 
  -2  13   9        0.52       -2.52      2.52 o 
  -1  13   9        1.12        3.10      2.39 o 
  -9   0  10      232.81      222.41      4.95 o 
  -8   0  10       18.04       23.00      2.96 o 
  -7   0  10      295.48      287.93      5.03 o 
  -6   0  10      284.30      280.15      4.85 o 
  -5   0  10      198.42      196.60      4.25 o 
  -4   0  10       51.03       54.24      2.97 o 
  -3   0  10       39.08       50.92      7.55 o 
  -2   0  10      154.66      162.21      3.54 o 
  -1   0  10      108.61      120.41      3.37 o 
   0   0  10      239.64      247.56      4.31 o 
   1   0  10      316.03      342.91      4.95 o 
   2   0  10       16.97       23.24      2.72 o 
   3   0  10       26.52       36.82      2.88 o 
   4   0  10       11.59       19.39      2.77 o 
  -9   1  10        2.34        5.28      2.11 o 
  -8   1  10        3.66        2.09      1.87 o 
  -7   1  10       91.73       95.66      5.94 o 
  -6   1  10       75.13       76.56      2.32 o 
  -5   1  10      212.07      216.56      9.91 o 
  -4   1  10      144.87      139.23      2.60 o 
  -3   1  10      930.92      926.35     12.29 o 
  -2   1  10       77.35       73.60      2.25 o 
  -1   1  10       80.97       79.10      2.17 o 
   0   1  10      139.40      131.15      2.72 o 
   1   1  10      168.59      163.62      2.77 o 
   2   1  10       52.23       47.47      2.61 o 
   3   1  10        0.06       -0.25      2.94 o 
   4   1  10       10.13        9.78      1.88 o 
  -9   2  10       44.32       41.41      2.36 o 
  -8   2  10       48.87       54.32      2.39 o 
  -7   2  10      120.04      119.05      2.69 o 
  -6   2  10      132.15      137.95      7.31 o 
  -5   2  10      102.59       98.13      2.40 o 
  -4   2  10        3.87        3.09      1.73 o 
  -3   2  10        7.04       16.28      1.79 o 
  -2   2  10       13.38        7.64      2.45 o 
  -1   2  10       20.79       18.11      1.78 o 
   0   2  10        7.71        2.91      1.78 o 
   1   2  10       27.53       24.08      2.27 o 
   2   2  10       63.83       59.94      2.31 o 
   3   2  10       15.01       10.21      1.78 o 
   4   2  10       16.15        6.08      2.59 o 
  -8   3  10       31.29       23.26      2.16 o 
  -7   3  10      105.89       94.84      2.82 o 
  -6   3  10      118.55      111.65      3.20 o 
  -5   3  10      105.12      101.82      2.40 o 
  -4   3  10      365.43      358.30     10.81 o 
  -3   3  10      580.88      578.10      8.17 o 
  -2   3  10      469.63      489.74      5.23 o 
  -1   3  10      198.11      198.62      3.86 o 
   0   3  10       98.90       89.73      3.33 o 
   1   3  10       75.93       60.67      3.13 o 
   2   3  10        0.29       -2.01      2.43 o 
   3   3  10        0.63        2.84      2.47 o 
   4   3  10        1.15       -1.78      2.68 o 
  -8   4  10        0.04       -0.98      1.91 o 
  -7   4  10        0.97        2.02      1.86 o 
  -6   4  10       61.66       59.75      2.19 o 
  -5   4  10       14.25        8.65      1.77 o 
  -4   4  10        1.27        0.57      1.57 o 
  -3   4  10       69.28       70.62      1.65 o 
  -2   4  10       56.27       57.78      2.74 o 
  -1   4  10       13.74       11.84      2.45 o 
   0   4  10        0.50       -0.20      2.42 o 
   1   4  10        5.31        2.18      2.53 o 
   2   4  10        0.15       -0.07      2.44 o 
   3   4  10       18.17       21.82      2.72 o 
   4   4  10       12.61       12.49      2.73 o 
  -8   5  10        1.28        1.18      1.81 o 
  -7   5  10        5.89        7.00      2.09 o 
  -6   5  10        0.99        2.04      1.73 o 
  -5   5  10        3.94       -0.23      1.68 o 
  -4   5  10        9.51        4.88      1.53 o 
  -3   5  10        2.91        2.93      1.17 o 
  -2   5  10        3.00        4.59      2.17 o 
  -1   5  10        2.27        0.55      2.11 o 
   0   5  10       14.65       11.48      2.37 o 
   1   5  10        0.01        0.92      2.47 o 
   2   5  10        7.18        9.36      2.62 o 
   3   5  10        2.01        4.89      2.58 o 
   4   5  10       46.26       48.61      3.18 o 
  -8   6  10       12.01       12.06      2.04 o 
  -7   6  10        0.65        2.14      2.74 o 
  -6   6  10       20.17       20.53      2.85 o 
  -5   6  10        0.15       -1.70      2.52 o 
  -4   6  10        2.63        1.96      2.25 o 
  -3   6  10       12.53        9.77      1.53 o 
  -2   6  10        1.45        0.96      2.12 o 
  -1   6  10        9.17        3.92      2.17 o 
   0   6  10       27.32       27.93      2.59 o 
   1   6  10       91.84       94.44      3.41 o 
   2   6  10       63.42       75.41      3.33 o 
   3   6  10        8.95       18.38      2.88 o 
   4   6  10       15.64       30.56      3.18 o 
  -7   7  10        4.02        1.37      2.13 o 
  -6   7  10        0.31        1.12      2.43 o 
  -5   7  10       52.28       52.57      3.06 o 
  -4   7  10       52.98       54.30      2.89 o 
  -3   7  10       24.15       20.74      1.63 o 
  -2   7  10       43.58       39.70      2.59 o 
  -1   7  10       22.03       20.37      2.44 o 
   0   7  10        7.66        3.75      2.31 o 
   1   7  10        1.69        0.88      2.68 o 
   2   7  10       18.09       20.51      2.81 o 
   3   7  10       24.85       32.04      3.03 o 
  -7   8  10       61.69       56.84      4.96 o 
  -6   8  10       38.38       36.04      3.20 o 
  -5   8  10        0.36       -0.01      2.41 o 
  -4   8  10        1.42        7.33      2.51 o 
  -3   8  10       29.91       26.11      2.47 o 
  -2   8  10       70.67       69.52      2.84 o 
  -1   8  10       16.54       16.44      2.41 o 
   0   8  10       16.78       13.88      2.47 o 
   1   8  10      146.72      167.22      4.13 o 
   2   8  10       54.97       61.03      3.28 o 
   3   8  10       29.91       24.69      3.03 o 
  -6   9  10       19.82       17.06      1.93 o 
  -5   9  10      197.01      205.88      4.52 o 
  -4   9  10      210.94      203.48      4.28 o 
  -3   9  10       34.86       33.58      2.57 o 
  -2   9  10        7.45       12.22      2.36 o 
  -1   9  10       20.70       24.77      2.55 o 
   0   9  10        0.53        2.12      2.43 o 
   1   9  10       35.24       38.52      3.11 o 
   2   9  10       14.68       15.11      2.95 o 
  -6  10  10       10.36       11.09      1.89 o 
  -5  10  10        2.06        4.24      2.34 o 
  -4  10  10        2.66        2.41      2.55 o 
  -3  10  10        0.65        3.19      2.26 o 
  -2  10  10       37.39       45.54      2.88 o 
  -1  10  10       23.44       34.54      2.77 o 
   0  10  10       58.99       73.23      3.39 o 
   1  10  10      125.84      143.01      4.12 o 
  -5  11  10       22.84       22.29      6.42 o 
  -4  11  10       90.00       90.24      3.31 o 
  -3  11  10       93.01      109.52      3.47 o 
  -2  11  10      112.94      144.36      3.79 o 
  -1  11  10      100.87      108.36      3.51 o 
   0  11  10       57.00       69.91      3.36 o 
   1  11  10        2.18        6.53      3.02 o 
  -3  12  10       13.89       26.31      2.77 o 
  -2  12  10        2.78        7.42      2.60 o 
  -1  12  10        4.27       13.69      2.81 o 
  -8   1  11       23.13       22.25      2.18 o 
  -7   1  11        5.54        4.80      1.87 o 
  -6   1  11       14.98       12.73      1.96 o 
  -5   1  11        0.55       -1.70      1.70 o 
  -4   1  11       15.68       16.59      1.75 o 
  -3   1  11       39.40       34.79      1.27 o 
  -2   1  11        4.95        1.34      2.07 o 
  -1   1  11        0.49       -0.82      1.61 o 
   0   1  11       52.23       52.89      2.06 o 
   1   1  11        5.16        5.73      1.80 o 
   2   1  11        9.80       10.73      1.96 o 
   3   1  11       19.62       20.90      2.06 o 
  -8   2  11       14.79       22.75      2.29 o 
  -7   2  11        1.00        1.33      1.82 o 
  -6   2  11       46.57       44.78      2.22 o 
  -5   2  11       50.20       44.97      2.28 o 
  -4   2  11       95.90       95.08      3.72 o 
  -3   2  11       76.60       76.38      2.30 o 
  -2   2  11       25.98       26.42      2.63 o 
  -1   2  11        0.73        0.47      1.59 o 
   0   2  11       27.24       25.95      1.91 o 
   1   2  11        0.36       -1.31      1.78 o 
   2   2  11       55.76       53.91      2.25 o 
   3   2  11       39.95       34.17      3.15 o 
  -7   3  11       57.87       56.82      2.42 o 
  -6   3  11        1.16        0.07      2.23 o 
  -5   3  11        2.89        1.24      1.73 o 
  -4   3  11        3.60        8.84      2.03 o 
  -3   3  11        0.04       -1.24      1.24 o 
  -2   3  11      243.76      263.40      4.28 o 
  -1   3  11      112.31      124.10      3.46 o 
   0   3  11       91.93      103.29      3.45 o 
   1   3  11       33.17       39.90      2.87 o 
   2   3  11       45.77       52.33      3.25 o 
   3   3  11       14.90        9.64      2.91 o 
  -7   4  11       16.67       19.50      4.49 o 
  -6   4  11      178.06      178.70      5.81 o 
  -5   4  11      197.45      183.80      3.38 o 
  -4   4  11      250.00      224.68      5.78 o 
  -3   4  11       46.32       45.47      3.04 o 
  -2   4  11       27.29       25.02      2.65 o 
  -1   4  11       33.38       31.56      2.65 o 
   0   4  11        0.11       -0.39      2.51 o 
   1   4  11       29.20       33.23      2.86 o 
   2   4  11       88.57       87.07      3.58 o 
   3   4  11       45.68       42.02      3.25 o 
  -7   5  11       31.53       30.78      2.14 o 
  -6   5  11        2.56        4.21      1.80 o 
  -5   5  11        0.97        4.39      1.81 o 
  -4   5  11       73.00       75.77      3.97 o 
  -3   5  11        3.15        1.35      2.79 o 
  -2   5  11       14.48       18.56      2.55 o 
  -1   5  11       32.28       43.98      2.82 o 
   0   5  11       44.16       50.88      3.01 o 
   1   5  11       17.38       18.70      2.89 o 
   2   5  11       18.48       18.01      2.95 o 
  -7   6  11       44.69       40.94      3.44 o 
  -6   6  11      134.28      129.16      4.11 o 
  -5   6  11      146.31      158.62      4.28 o 
  -4   6  11      108.22      117.38      3.76 o 
  -3   6  11        6.57        6.82      2.29 o 
  -2   6  11        1.65        4.19      2.30 o 
  -1   6  11        2.41        3.48      2.39 o 
   0   6  11       12.21        9.49      2.56 o 
   1   6  11       11.67       12.37      2.84 o 
   2   6  11       71.36       83.36      3.68 o 
  -6   7  11       30.14       31.41      3.17 o 
  -5   7  11       25.44       27.85      2.91 o 
  -4   7  11       18.07       22.16      2.74 o 
  -3   7  11       11.38       12.52      2.23 o 
  -2   7  11        0.03       -2.13      2.22 o 
  -1   7  11       27.27       29.64      2.66 o 
   0   7  11       37.66       42.07      3.00 o 
   1   7  11       23.40       26.40      3.07 o 
  -6   8  11       31.63       27.43      3.26 o 
  -5   8  11       19.63       18.69      2.75 o 
  -4   8  11       20.69       14.79      2.57 o 
  -3   8  11        4.98        0.06      2.24 o 
  -2   8  11        3.17       -1.50      2.39 o 
  -1   8  11        6.68       -0.37      2.50 o 
   0   8  11        5.83        0.98      2.63 o 
   1   8  11        1.22       -2.77      2.80 o 
  -5   9  11        0.18        5.60      2.77 o 
  -4   9  11        2.20       -1.85      2.49 o 
  -3   9  11        7.71        3.53      2.35 o 
  -2   9  11        1.86       -2.33      2.33 o 
  -1   9  11        7.23        2.98      2.54 o 
   0   9  11       16.92        5.41      2.68 o 
  -3  10  11        3.21       -0.37      2.41 o 
  -2  10  11       11.20        9.05      2.61 o 
  -6   0  12        2.40        1.40      2.43 o 
  -5   0  12        0.33       -0.33      2.49 o 
  -4   0  12       47.28       45.71      2.91 o 
  -3   0  12      184.43      187.94      3.92 o 
  -2   0  12       40.38       45.74      2.76 o 
  -1   0  12       60.33       73.56      3.15 o 
   0   0  12       87.65      102.71      3.59 o 
   1   0  12      113.20      125.86      4.05 o 
  -6   1  12       65.72       57.34      2.39 o 
  -5   1  12       30.96       25.02      1.95 o 
  -4   1  12       30.10       27.23      1.88 o 
  -3   1  12        2.04        6.06      2.52 o 
  -2   1  12        0.08       -0.04      1.67 o 
  -1   1  12       12.42       17.59      4.49 o 
   0   1  12       78.61      101.70      2.52 o 
   1   1  12       93.12      116.75      2.82 o 
  -6   2  12       11.72        6.43      1.87 o 
  -5   2  12       46.91       43.97      2.64 o 
  -4   2  12       21.02       16.41      1.80 o 
  -3   2  12      192.75      204.54      4.10 o 
  -2   2  12       84.33       80.16      3.11 o 
  -1   2  12       41.96       38.78      2.89 o 
   0   2  12       28.26       30.20      2.90 o 
   1   2  12       80.08       88.40      3.73 o 
  -6   3  12        1.28       -1.95      2.49 o 
  -5   3  12        0.21        3.97      1.87 o 
  -4   3  12       33.19       30.78      2.89 o 
  -3   3  12       30.62       32.45      2.74 o 
  -2   3  12       22.93       17.89      2.52 o 
  -1   3  12        0.00       -2.49      2.49 o 
   0   3  12       28.97       24.40      2.90 o 
   1   3  12       41.21       42.14      3.26 o 
  -6   4  12        3.28        1.06      1.81 o 
  -5   4  12       22.93       22.25      1.86 o 
  -4   4  12        7.62        2.61      1.69 o 
  -3   4  12       54.37       44.91      2.84 o 
  -2   4  12       21.91       21.48      2.53 o 
  -1   4  12        1.04       -2.38      2.38 o 
  -5   5  12       10.18       14.92      2.86 o 
  -4   5  12       14.46       13.26      2.86 o 
  -3   5  12       21.19       25.73      2.59 o 
  -2   5  12        0.41        2.23      2.26 o 
  -1   5  12        0.56       -1.54      2.29 o 
   0   5  12        0.59       -1.19      2.51 o 
  -5   6  12       33.51       44.73      3.41 o 
  -4   6  12      117.18      113.39      3.96 o 
  -3   6  12       52.83       50.12      2.86 o 
  -2   6  12        1.97        3.75      2.33 o 
  -1   6  12        1.85        7.50      2.52 o 
   0   6  12        0.00        1.71      2.65 o 
  -4   7  12       33.48       36.23      3.15 o 
  -3   7  12       30.69       37.36      2.76 o 
  -2   7  12        9.94       19.48      2.54 o 
  -3   1  13        2.02       -0.14      2.18 o 
                                                 
